# Supplementary material for: Non-homogeneous models of sequence evolution in the Bio++ suite of libraries and programs
Source: BMC Evol Biol. 2008 Sep 22;8:255. doi: 10.1186/1471-2148-8-255 (PMC2559849; doi:10.1186/1471-2148-8-255)
Supplement: Additional file 1 — Detailed results of model comparison. OpenDocument spreadsheet (.ods) file containing detailed results from table 1, with parameter estimates obtained. [file 1471-2148-8-255-S1.ods]

## Sheet: Sheet1
Model	Software	-lnL	Kappa	Alpha	p	Nu	Ancestral GC	elapsed	CPU		Sec corrected	h	m	s	Corrected Time	%RAM	RAM(Mo)
H	NHML	15306.629465	2.72				0.50%	00:01:42	98.00%	102.00	99.96	0	1	39.96	00:01:40	0.80%	16.38
	PhyML	15187.475810	2.73				0.50%	00:00:07	98.00%	7.00	6.86	0	0	6.86	00:00:07	0.50%	10.24
	BppML	15187.481848	2.73				0.50%	00:00:29	93.00%	29.00	26.97	0	0	26.97	00:00:27	0.40%	8.19
H+Gamma	NHML	14145.443399	2.97	0.65			0.50%	00:03:13	97.00%	193.00	187.21	0	3	7.21	00:03:07	2.70%	55.3
	PhyML	14140.642560	2.98	0.65			0.50%	00:00:36	95.00%	36.00	34.2	0	0	34.2	00:00:34	1.50%	30.72
	BppML	14140.647590	2.98	0.65			0.50%	00:00:48	98.00%	48.00	47.04	0	0	47.04	00:00:47	0.70%	14.34
H+Gamma+I	PhyML	14128.423840	2.99	0.94	0.13		0.50%	00:00:36	98.00%	36.00	35.28	0	0	35.28	00:00:35	1.50%	30.72
	BppML	14128.428033	2.99	0.94	0.13		0.50%	00:01:03	97.00%	63.00	61.11	0	1	1.11	00:01:01	0.70%	14.34
H+G2001	NHML	13750.072773	3.29	0.30		0.73	0.50%	00:20:00	97.00%	1200.00	1164	0	19	24	00:19:24	2.70%	55.3
	BppML	13747.038147	3.29	0.30		0.42	0.50%	00:02:56	98.00%	176.00	172.48	0	2	52.48	00:02:52	0.60%	12.29
NH1	NHML	15033.790913	2.75				58.17%	00:02:39	93.00%	159.00	147.87	0	2	27.87	00:02:28	1.00%	20.48
	NHPhyML	15010.874023	2.67				58.17%	00:01:47	96.00%	107.00	102.72	0	1	42.72	00:01:43	1.40%	28.67
	BppML	14919.497428	2.77				58.17%	00:12:12	98.00%	732.00	717.36	0	11	57.36	00:11:57	0.40%	8.19
NH1+Gamma	NHML	13828.094699	3.19	0.62			52.85%	00:02:17	97.00%	137.00	132.89	0	2	12.89	00:02:13	3.20%	65.54
	NHPhyML	13824.247070	3.21	0.62			52.81%	00:02:40	93.00%	160.00	148.8	0	2	28.8	00:02:29	3.80%	77.82
	BppML	13820.853193	3.21	0.62			52.80%	00:36:30	98.00%	2190.00	2146.2	0	35	46.2	00:35:46	0.70%	14.34
NH1+Gamma+I	BppML	13810.372136	3.21	0.89	0.13		53.13%	00:30:54	96.00%	1854.00	1779.84	0	29	39.84	00:29:40	0.80%	16.38
NH1+G2001	NHML	13397.043754	3.70	0.29		0.58	51.04%	00:20:35	93.00%	1235.00	1148.55	0	19	8.55	00:19:09	3.20%	65.54
	BppML	13398.817638	3.70	0.30		0.37	51.41%	01:15:17	99.00%	4517.00	4471.83	1	14	31.83	01:14:32	0.70%	14.34
NH3	BppML	15109.318357	2.76				61.90%	00:01:17	93.00%	77.00	71.61	0	1	11.61	00:01:12	0.40%	8.19
NH3+Gamma	BppML	14029.687504	3.16	0.63			58.97%	00:00:49	97.00%	49.00	47.53	0	0	47.53	00:00:48	0.70%	14.34
NH3+Gamma+I	BppML	14018.854222	3.16	0.91	0.13		59.18%	00:01:42	96.00%	102.00	97.92	0	1	37.92	00:01:38	0.80%	16.38
NH3+G2001	BppML	13615.511497	3.62	0.29		0.36	55.51%	00:14:54	97.00%	894.00	867.18	0	14	27.18	00:14:27	0.60%	12.29
