# Supplementary material for: Non-homogeneous models of sequence evolution in the Bio++ suite of libraries and programs
Source: BMC Evol Biol. 2008 Sep 22;8:255. doi: 10.1186/1471-2148-8-255 (PMC2559849; doi:10.1186/1471-2148-8-255)
Supplement: Additional file 2 — Program to compute Bowker's test. Zip archive containing the C++ program used to compute Bowker's test. [file 1471-2148-8-255-S2.zip]

Archive with 4 entries (3 files):
- TestNH/
- TestNH/README
- TestNH/buildTest.sh
- TestNH/TestNH.cpp
