# Supplementary material for: Non-homogeneous models of sequence evolution in the Bio++ suite of libraries and programs
Source: BMC Evol Biol. 2008 Sep 22;8:255. doi: 10.1186/1471-2148-8-255 (PMC2559849; doi:10.1186/1471-2148-8-255)
Supplement: Additional file 2 — Program to compute Bowker's test. Zip archive containing the C++ program used to compute Bowker's test. [file 1471-2148-8-255-S2.zip › TestNH/README]

The buildTest.sh script contains the command line to compile the TestNH program using the Bio++ libraries.
This will work on any Linux distribution, assuming the libraries are installed locally in $HOME/local.
You may have to edit this script according to your own system configuration.
You can find some help in order to compile a Bio++ program on the Bio++ website at http://kimura.univ-montp2.fr/BioPP/ .

To run the program, use the command:
testnh param=optionfile
