# Supplementary material for: Non-homogeneous models of sequence evolution in the Bio++ suite of libraries and programs
Source: BMC Evol Biol. 2008 Sep 22;8:255. doi: 10.1186/1471-2148-8-255 (PMC2559849; doi:10.1186/1471-2148-8-255)
Supplement: Additional file 2 — Program to compute Bowker's test. Zip archive containing the C++ program used to compute Bowker's test. [file 1471-2148-8-255-S2.zip › TestNH/buildTest.sh]

g++ -I$HOME/local/include -L$HOME/local/lib -lbpp-utils -lbpp-numcalc -lbpp-seq -lbpp-phyl TestNH.cpp -o testnh
