# Supplementary material for: Non-homogeneous models of sequence evolution in the Bio++ suite of libraries and programs
Source: BMC Evol Biol. 2008 Sep 22;8:255. doi: 10.1186/1471-2148-8-255 (PMC2559849; doi:10.1186/1471-2148-8-255)
Supplement: Additional file 3 — Data set, tree and scripts for running Bowker's tests. Zip archive containing the sequence alignment and phylogenetic tree used, together with scripts for running the tests presented in this article. [file 1471-2148-8-255-S3.zip]

Archive with 16 entries (10 files):
- Analysis/
- Analysis/NH2/
- Analysis/NH2/MLNH2.bpp
- Analysis/Makefile
- Analysis/H/
- Analysis/H/ML.bpp
- Analysis/README
- Analysis/NH3/
- Analysis/NH3/MLNH3.bpp
- Analysis/Life_Alignment.dnd
- Analysis/NH1/
- Analysis/NH1/MLNH1.bpp
- Analysis/Life_Alignment.mase
- Analysis/NH4/
- Analysis/NH4/MLNH4.bpp
- Analysis/options.bpp
