# Supplementary material for: Non-homogeneous models of sequence evolution in the Bio++ suite of libraries and programs
Source: BMC Evol Biol. 2008 Sep 22;8:255. doi: 10.1186/1471-2148-8-255 (PMC2559849; doi:10.1186/1471-2148-8-255)
Supplement: Additional file 3 — Data set, tree and scripts for running Bowker's tests. Zip archive containing the sequence alignment and phylogenetic tree used, together with scripts for running the tests presented in this article. [file 1471-2148-8-255-S3.zip › Analysis/Makefile]

BPPML=bppml
TESTNH=testnh
DATA=Life_Alignment
ROOTEDTREE=$(DATA).dnd

all: h nh1 nh2 nh3

nh: nh1 nh2 nh3

h: ml.h bowker.h

ml.h:
	$(BPPML) param=H/ML.bpp tree.file=$(ROOTEDTREE) > H/$(DATA).h.bppml.out

bowker.h:
	$(TESTNH) param=options.bpp \
	          param=H/$(DATA).h.params.txt \
	          tree.file=H/$(DATA).h.dnd \
	          bootstrap.dist_file=H/$(DATA).h.null.csv > H/$(DATA).h.out

nh1: ml.nh1 bowker.nh1

ml.nh1:
	$(BPPML) param=NH1/MLNH1.bpp tree.file=$(ROOTEDTREE) > NH1/$(DATA).nh1.bppml.out

bowker.nh1:
	$(TESTNH) param=options.bpp \
            param=NH1/$(DATA).nh1.params.txt \
            tree.file=NH1/$(DATA).nh1.dnd \
            bootstrap.dist_file=NH1/$(DATA).nh1.null.csv > NH1/$(DATA).nh1.out

nh2: ml.nh2 bowker.nh2

ml.nh2:
	$(BPPML) param=NH2/MLNH2.bpp tree.file=$(ROOTEDTREE) > NH2/$(DATA).nh2.bppml.out

bowker.nh2:
	$(TESTNH) param=options.bpp \
            param=NH2/$(DATA).nh2.params.txt \
            tree.file=NH2/$(DATA).nh2.dnd \
            bootstrap.dist_file=NH2/$(DATA).nh2.null.csv > NH2/$(DATA).nh2.out

nh3: ml.nh3 bowker.nh3

ml.nh3:
	$(BPPML) param=NH3/MLNH3.bpp tree.file=$(ROOTEDTREE) > NH3/$(DATA).nh3.bppml.out

bowker.nh3:
	$(TESTNH) param=options.bpp \
            param=NH3/$(DATA).nh3.params.txt \
            tree.file=NH3/$(DATA).nh3.dnd \
            bootstrap.dist_file=NH3/$(DATA).nh3.null.csv > NH3/$(DATA).nh3.out

nh4: ml.nh4 bowker.nh4

ml.nh4:
	$(BPPML) param=NH4/MLNH4.bpp tree.file=$(ROOTEDTREE) > NH4/$(DATA).nh4.bppml.out

bowker.nh4:
	$(TESTNH) param=options.bpp \
            param=NH4/$(DATA).nh4.params.txt \
            tree.file=NH4/$(DATA).nh4.dnd \
            bootstrap.dist_file=NH4/$(DATA).nh4.null.csv > NH4/$(DATA).nh4.out
