# Supplementary material for: Non-homogeneous models of sequence evolution in the Bio++ suite of libraries and programs
Source: BMC Evol Biol. 2008 Sep 22;8:255. doi: 10.1186/1471-2148-8-255 (PMC2559849; doi:10.1186/1471-2148-8-255)
Supplement: Additional file 3 — Data set, tree and scripts for running Bowker's tests. Zip archive containing the sequence alignment and phylogenetic tree used, together with scripts for running the tests presented in this article. [file 1471-2148-8-255-S3.zip › Analysis/H/ML.bpp]

# Global variables:
DATA = Life_Alignment

# Sequences:

# The alphabet to use:
# DNA, RNA or Protein
alphabet=RNA

# The sequence file to use (sequences must be aligned!)
sequence.file=$(DATA).mase

# The alignment format:
# Must be one of Mase, Fasta, Phylip, Clustal, DCSE 
sequence.format=Mase

# Mase format option:
sequence.format_mase.site_selection = none

# Phylip format options:
# interleaved or sequential:
sequence.format_phylip.order = interleaved

# classic or extended (PAML):
sequence.format_phylip.ext = classic

#Sites to use:
# all, nogap or complete (=only resolved chars)
sequence.sites_to_use = complete
# Specify a maximum amount of gaps: may be an absolute number or a percentage.
sequence.max_gap_allowed = 100%

tree.file =

# ----------------------------------------------------------------------------------------
#                                     Model specification
# ----------------------------------------------------------------------------------------

# Homogeneous model?
# no => Homogeneous case
# one_per_branch => Galtier & Gouy 97 series of NH models
# general => Specify the model by hand.
nonhomogenous = no

# Available models.
# For proteins, the DCmutt method is used for JTT92 and DSO78.
# You can use the 'empirical' option to specify another model.
# JCnuc, K80, T92, HKY85, F84, TN93, JCprot, DSO78, JTT92 or empirical
# Append +G2001 or +TS98 to the model name to add a covarion model.
model.name = T92

# Initial values for parameters:
# kappa (K80, T92, HKY85, F84)
# kappa1, kappa2 (TN93)
# theta (T92)
# pi1, piT, piC and piG (HKY85, F84 and TN93)
model.kappa = 2
model.theta = 0.5
model.piA = 0.13
model.piT = 0.16
model.piC = 0.31
model.piG = 0.40

#If empirical is set, specify the path where to find the model description (in PAML format).
model_empirical.file = 

# Rate Across Sites variation:
# gamma or constant [+invariant]
rate_distribution = gamma+invariant

# The gamma distribution's shape parameter
rate_distribution.alpha = 0.358

# Number of classes for discretization:
rate_distribution.classes_number = 4

# The proportion of invariants
rate_distribution.p = 0.2

# Likelihood recursion option:
# - simple: derivatives takes more time to compute, but likelihooh computation is faster.
#   For big data sets, it can save a lot of memory usage too, particularly when the data are compressed.
# - double: Uses more memory and need more time to compute likelihood, due to the double recursion.
#   Analytical derivatives are however faster to compute.
# This option has no effect in the following cases:
# - Topology estimation: this requires a double recursive algorithm,
# - Optimization with a molecular clock: a simple recursion with data compression is used in this case,
#   due to the impossibility of computing analytical derivatives.
likelihood.recursion = simple

# Site compression for the simple recursion:
# - simple: identical sites are not computed twice
# - recursive: look for site patterns to save computation time during optimization, but
#   requires extra time for building the patterns.
#   This is usually the best option, particularly for nucleotides data sets.
likelihood.recursion_simple.compression = recursive

# ----------------------------------------------------------------------------------------
#                                     Optimization
# ----------------------------------------------------------------------------------------

# Should we reestimate likelihood parameters? Tree topology will not be optimized.
# (recommanded)
optimization = yes

# Method to use for optimizing numerical parameters:
# -DB (default) derivatives for branch lengths + Brent for other parameters
# -fullD derivatives for all parameters, using numerical derivatives for non-branch lengths parameters.
optimization.method = fullD

# Number of progressive steps to use in DB optimization (a value of 5 is often fine).
# 1 means no progressive optimization.
optimization.method_DB.nstep = 1

# Derivatives-based algorithm to us:
# - newton (recommanded) uses first and second order derivatives
# - gradient uses only first-order derivatives
optimization.method.derivatives = newton

# Final optimization step, may be useful if numerical derivatives are used:
# powell or simplex, leave the field empty for no final optimization step.
optimization.final = none

# Set the quantity of output to the screen:
optimization.verbose = 3

# Parameters to ignore (for instance equilibrium frequencies)
optimization.ignore_parameter =

# Maximum number of likelihood evaluations:
optimization.max_number_f_eval = 10000

# Precision to reach:
optimization.tolerance = 0.000001

# idem for error or warning messages:
optimization.message_handler = H/$(DATA).h.messages

# A file where to dump optimization steps (a file path or std for standard output)
optimization.profiler = H/$(DATA).h.profile

# Shall we optimize tree topology as well?
optimization.topology = no

# Algorithm to use for topology estimation: only NNI for now
optimization.topology.algorithm = NNI

# NNI method: fast, better or phyml
# You should use the phyml option, since it is realy more efficient!
optimization.topology.algorithm_nni.method = phyml

# Number of phyml topology movement steps before reoptimizing parameters:
optimization.topology.nstep = 4

# Shall we estimate parameters before looking for topology movements?
optimization.topology.numfirst = no

# Tolerances: These number should not be too low, in order to save computation
# time and also for a better topology estimation.
# The optimization.tolerance parameter will be used for the final optimization
# of numerical parameters.
#
# Tolerance for the prior.topology estimation
optimization.topology.tolerance.before = 100

# Tolerance for the during-topology estimation
optimization.topology.tolerance.during = 100

# Shall we first scale the tree befor optimizing parameters? [deprecated]
optimization.scale_first = no


# Should we write the resulting tree? none or file name.
output.tree.file = H/$(DATA).h.dnd

# Alignment information log file (site specific rates, etc):
output.infos = H/$(DATA).h.infos

# Write numerical parameter estimated values:
output.estimates = H/$(DATA).h.params.txt

# ----------------------------------------------------------------------------------------
#                                     Bootstrap
# ----------------------------------------------------------------------------------------

bootstrap.number = 0
# Tell if numerical parameters should be kept to their initial value when bootstrapping: 
bootstrap.approximate = no
# Set this to yes for detailed output when bootstrapping. 
bootstrap.verbose = no
bootstrap.output.file = 
