# Supplementary material for: Non-homogeneous models of sequence evolution in the Bio++ suite of libraries and programs
Source: BMC Evol Biol. 2008 Sep 22;8:255. doi: 10.1186/1471-2148-8-255 (PMC2559849; doi:10.1186/1471-2148-8-255)
Supplement: Additional file 3 — Data set, tree and scripts for running Bowker's tests. Zip archive containing the sequence alignment and phylogenetic tree used, together with scripts for running the tests presented in this article. [file 1471-2148-8-255-S3.zip › Analysis/README]

To run the analysis, you need the bppml program to be installed and accessible from path (alternatively you can also edit the Makefile to specify the path were the program can be found).
The testnh program should also be accessible.

Files:
- Life_Alignment.mase
  Data from Boussau and Gouy 2006, in mase format
- Life_Alignment.dnd
  Boussau and Gouy 2006 tree file in Newick format.
- options.bpp
  Parameters for the TestNH program
- {model}/*.bpp
  BppML model specific option file.

The Makefile alows you to run different analysis.
Basically, this will deal with the 5 models presented in the paper: H, NH1, NH2, NH3 and NH4.
two steps are performed in each case: parameter estimation using BppML, and Bowker's test using TestNH.
the following targets are hence available:

- make ml.h or ml.nh1 or ml.nh2, etc
  Run model optimization
- make bowker.h or bowker.nh1, etc
  Run Bowker's test
- make h, nh1, nh2, etc
  Optimize model and then run the Bowker test for the given model
- make all
  Optimize model and then run the Bowker test for all models

For any help request or support, please contact Julien Dutheil <jdutheil@daimi.au.dk>
