# Supplementary material for: Non-homogeneous models of sequence evolution in the Bio++ suite of libraries and programs
Source: BMC Evol Biol. 2008 Sep 22;8:255. doi: 10.1186/1471-2148-8-255 (PMC2559849; doi:10.1186/1471-2148-8-255)
Supplement: Additional file 3 — Data set, tree and scripts for running Bowker's tests. Zip archive containing the sequence alignment and phylogenetic tree used, together with scripts for running the tests presented in this article. [file 1471-2148-8-255-S3.zip › Analysis/NH3/MLNH3.bpp]

# Global variables:
DATA = Life_Alignment

# Sequences:

# The alphabet to use:
# DNA, RNA or Protein
alphabet=RNA

# The sequence file to use (sequences must be aligned!)
sequence.file=$(DATA).mase

# The alignment format:
# Must be one of Mase, Fasta, Phylip, Clustal, DCSE 
sequence.format=Mase

# Mase format option:
sequence.format_mase.site_selection = none

# Phylip format options:
# interleaved or sequential:
sequence.format_phylip.order = interleaved

# classic or extended (PAML):
sequence.format_phylip.ext = classic

#Sites to use:
# all, nogap or complete (=only resolved chars)
sequence.sites_to_use = complete
# Specify a maximum amount of gaps: may be an absolute number or a percentage.
sequence.max_gap_allowed = 100%

tree.file =

# Print a tree with ids as bootstrap values.
# This is helpful when setting up complexe non-homogeneous models.
# Setting this option will cause the program to exit after printing the tree.
//output.tree.path = NH3/Life_Alignment_wid.dnd

# ----------------------------------------------------------------------------------------
#                                     Model specification
# ----------------------------------------------------------------------------------------

# Homogeneous model?
# no => Homogeneous case
# one_per_branch => Galtier & Gouy 97 series of NH models
# general => Specify the model by hand.
nonhomogeneous = general

# Options for non-homogeneous one-per_branch models:

# Available models.
# For proteins, the DCmutt method is used for JTT92 and DSO78.
# You can use the 'empirical' option to specify another model.
# JCnuc, K80, T92, HKY85, F84, TN93, JCprot, DSO78, JTT92 or empirical
# Append +G2001 or +TS98 to the model name to add a covarion model.
model.name = T92

# Initial values for parameters:
# kappa (K80, T92, HKY85, F84)
# kappa1, kappa2 (TN93)
# theta (T92)
# pi1, piT, piC and piG (HKY85, F84 and TN93)
model.kappa = 2
model.theta = 0.5

#If empirical is set, specify the path where to find the model description (in PAML format).
model_empirical.file = 

# For one_per_branch heterogeneous models.
# Tell which parameters are common to all branches.
# Other parameters will be considered branch specific.
nonhomogeneous_one_per_branch.shared_parameters = kappa

nonhomogeneous.number_of_models = 5

model1.name=T92
model1.kappa=2
model1.theta=0.5
model1.use_observed_freq=yes
model1.nodes_id=0:56,60:70

model5.name=T92
model5.kappa=model1.kappa
model5.theta=0.5
model5.use_observed_freq=yes
model5.nodes_id=57:59


model2.name=T92
model2.kappa=model1.kappa
model2.theta=0.5
model2.use_observed_freq=yes
model2.nodes_id=71:114

model3.name=T92
model3.kappa=model1.kappa
model3.theta=0.5
model3.use_observed_freq=yes
model3.nodes_id=115:118,179:181

model4.name=T92
model4.kappa=model1.kappa
model4.theta=0.5
model4.use_observed_freq=yes
model4.nodes_id=119:178


# How to deal with root frequencies:
# balanced  : all frequencies are set to 1/size of the alphabet
# observed  : use observed counts in the data set
# init      : manually set the frequencies (they have to sum to one)
# For nucleotides, one can use the GC rate (theta) parametrization, like in the T92 model:
# balancedGC: ancestral GC set to 0.5
# observedGC: use observed GC content
# initGC    : manually set the ancestral GC content.
nonhomogeneous.root_freq=balancedGC

# If the init option is selcted, ignored otherwise:
model.ancA=
model.ancC=
model.ancG=
model.ancT=
# or:
model.ancA=
model.ancR=
model.ancN=
#etc

# If the initGC option is used, ignored otherwise:
model.ancTheta=0.5

# Rate Across Sites variation:
# gamma or constant
rate_distribution = gamma+invariant

# The gamma distribution's shape parameter
rate_distribution.alpha = 0.358

# Number of classes for discretization:
rate_distribution.classes_number = 4

# The proportion of invariants
rate_distribution.p = 0.2

# Likelihood recursion option:
# - simple: derivatives takes more time to compute, but likelihooh computation is faster.
#   For big data sets, it can save a lot of memory usage too, particularly when the data are compressed.
# - double: Uses more memory and need more time to compute likelihood, due to the double recursion.
#   Analytical derivatives are however faster to compute.
likelihood.recursion = simple

# Site compression for the simple recursion:
# - simple: identical sites are not computed twice
# - recursive: look for site patterns to save computation time during optimization, but
#   requires extra time for building the patterns.
#   This is usually the best option, particularly for nucleotides data sets.
likelihood.recursion_simple.compression = recursive

# ----------------------------------------------------------------------------------------
#                                     Optimization
# ----------------------------------------------------------------------------------------

optimization=yes
optimization.verbose = 1
optimization.ignore_parameter =
optimization.max_number_f_eval = 10000
optimization.tolerance = 0.000001
optimization.message_handler = NH3/$(DATA).nh3.messages
optimization.profiler = NH3/$(DATA).nh3.profile

optimization.topology = no
optimization.topology.nstep=4
optimization.topology.numfirst=no
optimization.topology.tolerance.before=100
optimization.topology.tolerance.during=100
optimization.method=fullD
optimization.method_DB.nstep=15
optimization.scale_first=no
optimization.verbose=3
#optimization.ignore_parameter=piA,piC,piT,piG

# Should we write the resulting tree? none or file name.
output.tree.file = NH3/$(DATA).nh3.dnd

# Alignment information log file (site specific rates, etc):
output.infos = NH3/$(DATA).nh3.infos

# Write numerical parameter estimated values:
output.estimates = NH3/$(DATA).nh3.params.txt

# ----------------------------------------------------------------------------------------
#                                     Bootstrap
# ----------------------------------------------------------------------------------------

bootstrap.number = 0
# Tell if numerical parameters should be kept to their initial value when bootstrapping: 
bootstrap.approximate = no
# Set this to yes for detailed output when bootstrapping. 
bootstrap.verbose = no
bootstrap.output.file = 
