# Supplementary material for: Non-homogeneous models of sequence evolution in the Bio++ suite of libraries and programs
Source: BMC Evol Biol. 2008 Sep 22;8:255. doi: 10.1186/1471-2148-8-255 (PMC2559849; doi:10.1186/1471-2148-8-255)
Supplement: Additional file 3 — Data set, tree and scripts for running Bowker's tests. Zip archive containing the sequence alignment and phylogenetic tree used, together with scripts for running the tests presented in this article. [file 1471-2148-8-255-S3.zip › Analysis/Life_Alignment.dnd]

(((((((((((((Plasmod_fa:0.1432834765, Toxopla_go:0.01359415908):0.03070788678, (Euplote_ae:0.08232515423, (Tetrahy_th:0.00415518665, Tetrahy_py:4.692900887E-4):0.08714426891):0.01650343494):0.02051219307, (Scytosi_lo:0.03684509047, Phytoph_me:0.0283962847):0.02311405522):0.005939262293, ((((Oryza_sa:0.007846040116, Acorus_gr:0.007700125289):0.003611936154, Arabido_th:0.009725281662):0.02544763898, (Andreae_ni:0.002087384406, Hylocom_sp:0.002246975209):0.006184521265):0.008146986612, Chlorel_el:0.04347646631):0.01687620139):0.008455810788, (((Sacchar_ce:0.009431554096, Candida_al:0.01140676837):0.01657384198, Schizos_po:0.02157736606):0.01018735144, Cryptoc_ne:0.02680107309):0.04062265701):0.009052965911, (((Drosoph_me:0.101964534, Caenorh_el:0.09634586015):0.0193898181, Girardi_ti:0.08752790351):0.0112580642, ((Branchi_fl:0.02932009592, ((Homo_sa:0.01443281581, Latimer_ch:0.006639089118):0.002400642752, Squalus_ac:0.00714660696):0.03585857064):0.01268020193, Ciona_in:0.02764312519):0.01261595688):0.0504790724):0.008391413251, Guillar_th:0.06463274391):0.01348701281, ((Gelidiu_ca:0.001436148164, Onikusa_pr:1.213666318E-6):0.01822380393, Gracila_ve:0.03942408447):0.08582501473):0.01733480998, (Giardia_in:0.085152629, Giardia_ar:0.04734069779):0.4348335877):0.01423790353, ((Trypano_cr:0.007493159947, Trypano_br:0.01632957532):0.1861294448, Euglena_gr:0.288447147):0.07620686358):0.007753380678, (Entamoe_hi:0.2312845325, Dictyos_di:0.1281544713):0.01319944474):1.704628113, (((((Desulfu_mo:0.025040282, ((Sulfolo_so:0.01273378666, Sulfolo_ac:0.01161854498):0.03356670586, Acidian_in:0.0318089503):0.05572074761):0.008291642596, Aeropyr_pe:0.05143496735):0.02894492232, Thermof_pe:0.07556751771):0.06638757063, Nanoarc_eq:0.1891997561):0.01396689734, ((((Pyrococ_fu:0.004304899467, (Pyrococ_ho:6.140618735E-4, Pyrococ_ab:1.243275206E-4):0.001087052865):0.001966662948, Thermoc_ce:0.01581346884):0.04398630186, Methano_ka:0.06387099984):0.00966350848, ((((((Methano_ma:0.02859500125, Methano_ac:0.06017109153):0.06412873712, (Halofer_me:0.03068024285, (Natrono_ma:0.03321115231, Haloarc_ma:0.05931440151):0.02342864589):0.1376335421):0.04415921906, Archaeo_fu:0.07990439882):0.01601358741, Thermop_ac:0.2032474309):0.0292190112, (Methano_va:0.06799858499, Methano_ja:0.02489282619):0.03421103355):0.008068343241, Methano_th:0.1160265688):0.01177087773):0.02612031249):0.06568260182):0.1187955572, ((Thermot_ma:0.07218614352, ((Deinoco_ra:0.07501148947, Thermus_th:0.02937982751):0.05419013168, ((((((((Chlamyd_tr:0.00292864922, Chlamyd_mu:1.265250924E-6):0.1217561808, (Plancto_br:0.06705455256, (Pirellu_ma:0.06688717019, Gemmata_ob:0.1013229905):0.02169890169):0.1156197386):0.02164860604, ((((((((Escheri_co:0.01252690384, Buchner_ap:0.04551882258):0.005318206526, Pasteur_mu:0.0664968411):0.01011905606, Vibrio_ch:0.0254451575):0.02823791338, Pseudom_ae:0.02827181501):0.01778250529, Xylella_fa:0.03825101138):0.03042452687, Rickett_pr:0.1071673224):0.03103645063, (Helicob_py:0.04391459932, Campylo_je:0.05174514751):0.06042059826):0.01434432141, ((Flavoba_od:0.05495745408, Bactero_fr:0.09012828373):0.07558770986, Chlorob_li:0.09473934611):0.03810931806):0.01721829597):0.01120255627, (Borreli_bu:0.06350625786, Trepone_pa:0.06180442528):0.05583065405):0.01086396718, (Ureapla_ur:0.0398995783, Mycopla_ge:0.06014158966):0.1572764017):0.01010388484, Synecho_sp:0.1096284965):0.01673316045, (((((Leucono_me:0.04428892801, Lactoco_la:0.04692111268):0.02949213245, Staphyl_au:0.01604514073):0.0111273459, Bacillu_su:0.01943356571):0.01920970518, Clostri_bo:0.08229769595):0.0139849905, Thermoa_te:0.08050689886):0.01928531899):0.009441737951, (Mycobac_le:0.02858230584, Strepto_co:0.04283283422):0.07356346085):0.02980888473):0.02670641001):0.02905541354, Aquifex_ae:0.1052462646):0.0816479765);
