# Supplementary material for: Non-homogeneous models of sequence evolution in the Bio++ suite of libraries and programs
Source: BMC Evol Biol. 2008 Sep 22;8:255. doi: 10.1186/1471-2148-8-255 (PMC2559849; doi:10.1186/1471-2148-8-255)
Supplement: Additional file 3 — Data set, tree and scripts for running Bowker's tests. Zip archive containing the sequence alignment and phylogenetic tree used, together with scripts for running the tests presented in this article. [file 1471-2148-8-255-S3.zip › Analysis/Life_Alignment.mase]

;; saved by seaview on Wed Mar 26 13:13:09 2008
;; saved by seaview on Wed Mar 26 13:09:44 2008
;no comment
Bactero_fr
CCGGCGCACGGGUGAGUAACACGUAUCCAACC-UGCCCUUUACUC--GGGGAUAGCCUUU
CGAAAGAAAGAUUAAUACCCGAUCGGUAAAGGAUGGGGAUGCGUUCCAUUAGGUUGUUGG
UGAGGUAACGGCUCACCAAGCCUUCGAUGGAUAGGGGUUCUGAGAGGAAGGUCCCCCACA
UUGGAACUGAGACACGGUCCAAACUCCUACGGGAGGCAGCAGUGAGGAAUAUUGGUCAAU
GGGCGCUAGCCUGAACCAGCCAAGUAGCGUGAAGGAAUAAGGAUCGGCUAACUCCG-UGC
CAGCAGCCGCGGUAAUAC-GGAGGAUCCGAGCGUUAUCCGGAUUUAUUGGGUUUAAAGG-
GAGCGUAGGUGGU--GAC--------ACU-----GAU--GCUCGAAA-GUGUGGGUAUCA
AACAGG-AUUAGAUACCCUGGUAGUCC--ACACAG-UAAACGAUGAGCGAAAGCA--UUA
AGCC-------A--CCUGGGGAGUA-CGCC----GGCAACGGUGAAACUCAAA-GGAAUU
GACG----GGGCCCGC-ACAA-GCGGAGGAACAUGUGGUUUAAUUCGAU-GAUACG--CG
AGGAACCUUACCUU----------------------------------------------
--------AAAU-----GAA------GGUGCUGCAUGGUUGUCGUCAGC-UCGUGCC-GU
GAGGUGUCGGCUUA-AGUGCCAUAACGAGCGCAA-CCCGAGGAAGGUGGGGAUGACGU--
-CAAAUCAGCACGGCCC--------UUACGGGGC-UAC-ACACGUGUUACAAUGGACAGA
AG-GAGUUCGGAUCGAAGUCUGCAA---CCCGACUUCGUGAAGC-----------UGGAU
UCGC---------------UAGUAAUCGG----CGGUGAAUACGUUCCCGGGCCUUGUAC
ACACCGCCCGUCAAGC-CAUGGGAGCCU--AGGGUAAAAC--------------------
--------------------------GGCGGAUGCCUUGGGCGAUGAAGGACGUGCGAUA
AGCCGGGUAGGUGUUUCCG-AAUGGGACAAGAACUGAAA-CAUCUUAGUAC-CUGCAGGA
AAAGAAA--AUAAAU---GAUUCCCCUAGU-AGUGGCGAGCGAACCUGAGUAGCAAGGCU
AAAUACUGACCGAUAGCGA-ACGU-ACUGUGAAGG--A-AAGGUG-AAAAGCACUUCAGA
AGAGUGAAUAGUCCCUGAAACCUGCCUUUUGCAUAAUGAACCUACGAGUAGCGAAAGCGA
AGACGCGAAA--CCAAGUGAUC-UA-CCCUUGGGC--------------------A-GG-
UUG------AA--GU-----------GGAGGACC--------------------------
-------GAAGUGAAAGGCUAAUCAAACUUGGA-GAUAGCUCGUACUCCCCGAAAGCCGG
UAGAG-CUAAACUCCGAAU---------------------------------------GC
UAAAG-GAGAAGAAUCCAGACCAUCAGCUAAGGUCCCCAAUAAGUUA---------GACA
GCUAGGAUGUUGGCUUGGAAGCAG---CCACAUUUAAAGAGUGCGUAACAGCUCACUAGU
CGAGGGCGUGGAUAAU--AAUCGGGCAA-AGUAGGGGAGCAUUCCCGUACCGUAAACGGA
CACACGUAGC-------------------------------------UCAGGCAA-GGAA
CUAGG-------CAAAU-UGACC---C-UGUAACUUCGGGAUAAAGCAG-----------
----AGAAUAGGUC-CAGGCAACUGUUUA--ACAAAAACACAG-GGCUGUGCAAAAUUGA
AAGUAUAC----AGCCUGACACCUGCCCGGUGCUGGAAGGUUAAGCAUU-----------
--------GAAUUGAAGCCCCAGUAAACGGCGGCCGUAACU------AUAACGGUCCUAA
GGUAGCGAAAUUCCUUGUCGG--------------------------------GUAAGUU
CCGACCUGC----------------------------------------ACGAA------
------------------------------------UGGUGUAAUGACUGUCUCAACACC
CGCGAUGG------------GACGAAAAGACCCCGUGAA-CCUUUACUAUAGCUUAAC--
-----------------------AUUGUGUG---UAGGAUAGGCCGGAGA-GACACUGUU
UGGUGGGUA--GUUUGAC-UGGGGUG----------------------------------
--------------------------------------GU-CGCCU-C--CAAAAGCGUA
ACGGAGGCUUCUAAAGGUG-----------------------------------------
------------------------------------------------------------
------GAAACUAGAGCAUAGUGAUCCAAGGGACAUCGCUCAA--AGGAU-----AAAAG
GUACUCCGGGGAUAACA-GGCUGAUCCCUCCCAAGAGCUCAUAUCGACGGAGGGGUUUGG
CACCUCGAUGUCGGCUCGUCACAUCCUGGGG-CU-GGAGAAGGUCCCAAG-GGUUGGGCU
GUUCGCCCAUUAAAGUGGC---ACGCGAGCUGGGUUCAGAACGUCGUGAGACA-GUUCGG
UCUCUAUCUAUCGUGGG-CGU-AUGAAAUUUGCGUGGCUAGUACGAGAGGACCGUAUAAG
UGCUGAAAGCAUCUAAGUACGAA---------------------
;no comment
Pasteur_mu
GUGGCGGACGGGUGAGUAAUGCUUGGG-AAUC-UGGCUUAUGGAG--GGGGAUAACUGUG
GGAAACUGCAGCUAAUACCGCGUUGCCAUAAGAUGAGCCCAAGUGGGAUUAGGUAGUUGG
UGGGGUAAAGGCCUACCAAGCCUNCGAUCUCUAGCUGGUCUGAGAGGAUGACCAGCCACA
CUGGAACUGAGACACGGUCCAGACUCCUACGGGAGGCAGCAGUGGGGAAUAUUGCGCAAU
GGGGGGAACCCUGACGCAGCCAUGCCGCGUGAAUGAAGAAGCACCGGCUAACUCCG-UGC
CAGCAGCCGCGGUAAUAC-GGAGGGUGCGAGCGUUAAUCGGAAUAACUGGGCGUAAAGG-
GCACGCAGGCGGU--GAC--------GCU-----CAU--GUGCNAAA-GCGUGGGGAGCA
AACAGG-AUUAGAUACCCUGGUAGUCC--ACGCUG-UAAACGCUGAGCUAACGUG--AUA
AACC-------G--CCUGGGGAGUA-CGGC----CGCAAGGUUAAAACUCAAA-UGAAUU
GNCG----GGGCCNGC-ACAA-GCGGUGGAGCAUGUGGUUUAAUUCGAU-GCAACG--CG
AAGAACCUUACCUU----------------------------------------------
--------GACA-----ACA------GGUGCUGCAUGGCUGUCGUCAGC-UCGUGUU-GU
GAAAUGUUGGGUUA-AGUCCCGCAACGAGCGCAA-CCCGAGGAAGGNGGGGAUGACGU--
-CAAGUCAUCAUGGCCC--------UUACGGGGC-UAC-ACACGUGCUACAAUGGACAGA
GG-GAGUCCGGAUUGGAGUCUGCAA---CUCGACUCCAUGAAGU-----------CGGAA
UCGC---------------UAGUAAUCGG----CGGUGAAUACGUUCCCGGGCCUUGUAC
ACACCGCCCGUCACAC-CAUGGGAGGGG--GGCGUUUACCACGGUAUGAUUCAUGACNNG
GGGUAACAAG---GAUCACCUCCUUAGGCGGAUGCCUUGGGCGAUGAAGGACGUGCGAAA
AGCGGAUGAGUCGUGUCCG-AAUGGGGAAAGAACUGAAA-CAUCUAAGUAC-CCCGAGGA
AAAGAAA--UCAACC---GAUUCUGUGAGU-AGCGGCGAGCGAAGAUAAGUAAGAAGGCU
AAAUACUGACCGAUAGUGA-ACGU-ACUGUGAAGG--A-AAGGCG-AAAAGAACCCCAGG
GGAGUGAAUAGAACCUGAAACCUACCUUUUGUAUAAUGGGUCAGCGACUAGGGAAACCGA
AGACCCGAAA--CCCGGUGAUC-UA-GCCAUGGGC--------------------A-GG-
UUG------AA--GU-----------GGAGGACC--------------------------
-------GAAGUGAAAGGCCAAUCAAACCGGGA-GAUAGCUGGUUCUCCCCGAAAGCCGG
UAGAG-CCAAACUGCGAAU---------------------------------------AC
GAGAG-GGAAACAACCCAGACCGCCAGCUAAGGUCCCGAAUAAGUGA---------GACA
GCUAGGAUGUUGGCUUAGAAGCAG---CCACAUUUAAAGAAAGCGUAAUAGCUCACUAGU
CGAGUGCGCGGAAGAUGUAACGGGGCUA-AGUAGGGGAGCGUUGCCGUACUGAAAACCGA
CACAGGUGGC-------------------------------------UCAGGCAA-GGAA
CUAGG-------CAAAA-UAGCA---C-CGUAACUUCGGGAGAAGGAAG-----------
----AUACCAGCUG-GCUGCAACUGUUUA--UUAAAAACACAG-CACUCUGCAAACACGA
AAGUAUAG----GGUGUGAUGCCUGCCCGGUGCUGGAAGGUUAAGCUCC-----------
--------UGAUCGAAGCCCCAGUAAACGGCGGCCGUAACU------AUAACGGUCCUAA
GGUAGCGAAAUUCCUUGUCGG--------------------------------GUAAGUU
CCGACCUGC----------------------------------------ACGAA------
------------------------------------UGGCAUAAUGACUGUCUCCACACC
CGCGGCUA------------GACGGAAAGACCCCGUGAA-CCUUUACUAUAGCUUGAC--
-----------------------ACUGUGUG---UAGGAUAGGUGGGAGCGGACAGUGUC
UGGUGGGUA--GUUUGAC-UGGGGCG----------------------------------
--------------------------------------GU-CUCCU-C--CCAAAGCGUA
ACGGAGGAGCACGAAGGUC-----------------------------------------
------------------------------------------------------------
------GAAAGCAGGUCAUAGUGAUCCAAGGGCCAUCGCUCAA--CGGAU-----AAAAG
GUACUCCGGGGAUAACA-GGCUGAUACCGCCCAAGAGUUCAUAUCGACGGCGGUGUUUGG
CACCUCGAUGUCGGCUCAUCACAUCCUGGGG-CU-GAAGUAGGUCCCAAG-GGUAUGGCU
GUUCGCCAUUUAAAGUGGU---ACGCGAGCUGGGUUUAGAACGUCGUGAGACA-GUUCGG
UCCCUAUCUGCCGUGGG-CGU-UGGAUGAUUGAUUGGGUAGUACGAGAGGCCCGGAUAAG
UGCUGAAAGCAUCUAAGCACGAA---------------------
;no comment
Gemmata_ob
-CGGCGUAAGGGGCAGUAAGGCAUGGGUA-CC-UACCCGGGGGUU--CGGGAUAGCCAUC
AGAGAUGGUGGGUAAUACCGGAUGGCCCCCGGAGGGGCCCAUGUGAUAUUAGCUAGUUGG
UGGGGUAACGGCCCACCAAGGCGAAGAUGUCUAGCGGGUGUGAGAGCACGACCCGCGCCA
CUCGCACUGAGACACUGGCGAGACACCUACGGGUGGCUGCAGUCGAGGAUCUUCGGCAAU
GGGGGCAACCCUGACCGAGCGAUGCCGCGUGCGCGAAUAAGCUCGGGCUAAGUUCG-UGC
CAGCAGCCGCGGUAAGAC-GAACCGAGCGAACGUUGUUCGGAAUCACUGGGCUUAAAGG-
GCGCGUAGGCGGU--GAC--------GCU-----GAG--GCGCGAAA-GCUAGGGGAGCA
AACGGG-AUUAGAUACCCCGGUAGUCC--UAGCCC-UAAACGAUGAGUUAAAAUG--CUA
AGCC-------G--CCUGGGGAGUA-UGGU----CGCAAGGCUGAAACUCAAA-GAAAUU
GACG----GGGCUCAC-ACAA-GCGGUGGAGCAUGUGGCUUAAUUCGAG-GCUACG--CK
AAGAACCUUACCUU----------------------------------------------
--------GACA-----ACA------GGUGCUGCAUGGCUGUCGUCAGC-UCGUGUC-GU
AA--UGUCGGGUUA-AGUCCCAUAACGAGCGAAA-CCCGAAGAAGGCGGGGAUGACGU--
-CAAGUCCUCAUGGCCU--------UUAUGGGGC-UGC-ACACGUGCUACAAUGGACAGA
GU-GAGUUCAGAUCGCAGGCUGCAA---CUCGCCUGCGUGAAGC-----------CGGAA
YCGC---------------UAGUAAUCGG----CGGUGAAUGUGUUCCUGAGCCUUGUAC
ACACCGCCCGUCAAGC-CACGAAAGUUG--GGACUAAGUCGUAACAAGGUAACCGUAGGG
GAACCUGCGGUUGGAUCACCUCCUU-GGGGGAUGUCUUGGG--CGAAAGAGCGUGCGAAA
AGUGGGGGAGCUGUACCCG-----------GAACUGAAA-CAUCUCAGUAC-CUGUAGGA
GGAGAAA--GAAACC---GAUUCCGUCAGU-AGCUGCGAGCGAACCUGAGUAGGAAGGCU
AAAUACUGACCGAUAGCGU-AGGU-AGCGCGAGCG--A-C-GAUG-GGAAGAACCCCAGG
GGAG-GAACUGAACCUGAAACCUGCCUUUUGCAUAAUGAUCCGGCGACUAGCGAAAGCGA
AGACGCGAAA--CCACGUGACC-UA-CGCAUGGCC--------------------A-GG-
AUG------AA--GU-----------GGAGGACC--------------------------
-------GAAGUGAAAGUCUAAUCAAACGUGGA-GAUAGCUCGUUCUCUCCGAAAGCGGG
UAGAG-CCAAACUCCGAAU---------------------------------------AC
GAGAG-GGGAACAGCCCAGAUCGCCCGCUAAGGUCCCAGAUCAGUGA---------GACA
GCCAGGAUGUUGGCUUAGAAGCAG---CCACAUUUAAACAACGCGUAAUAGCGGACUGGU
CGAGUGCGCCGAUAAUG-AACGGGACUA-A-UAGGAGAGCGU--CCGUACUA-AAACCGA
CACAGGUAGC-------------------------------------UAAGGCAA-GGAA
CUCUG-------CAAGU-UAAAC---C-CGUAACUUCGGGAAAAGGCAG-----------
----UGAAAAGGUU-CUGGCGACUGUUUA--CUAAAAACACAG-GUCUGUGCGAAGGCGU
AAGUAUAC----AGACUGACGCCUGCCCGGUGCUGGUAAGUUAAGCUCG-----------
--------CAACCGAAGCUCCAGUAAACGGCGGCCGUAACU------AUGACGGUCCUAA
GGUAGCGAAGUUCCUUGUCGG--------------------------------GUAAGUU
CCGACCUGC----------------------------------------AUGAA------
------------------------------------UGGCGUAACGACUGUCUCCACACC
CGCAGCUA------------GACGGAAAGACCCCGUGAA-CCUUAACUGCAGCUUGGU--
-----------------------AUUGUGCG---UAGCGUAGGUGGGAGG-GACCGUGCU
AAGUGGGCA--GUUUGAU-UGGGGCG----------------------------------
--------------------------------------AU-CUCCU-C--CUAAACGGUA
ACGGAGGAGUGCAACGGUC-----------------------------------------
------------------------------------------------------------
------GAAAGUCGGCCUUAGUGAUCCAAGGGCCAUCGCUCAA--CAGAU-----AAAAG
GUACUCCGGGGAUAACA-GGCUUAUCUCCUCUGAGCGUUCAUAGCGGCGAGGAGGUUUGG
CACCUCGAUGUCGGCUCAUCACAUCCUGGGG-GU-GGAGAAGCUCCCAAG-GGUUCGGCU
GUUCGCCGAUGAAAGUGGU---ACGUGAGCUGGGUUUAGACCGUCGUGAGACA-GGUCGG
UCCCUAUCUGCUGUGGG-CGG-AGGAUACUUGCGGGGCUAGUACGAGAGGACUGGAUAAA
CGCUGAAGGCAUAUAAGCGUGAA---------------------
;no comment
Plancto_br
GCGGCAAACGGGGUAGUAAGGCGUCGAUA-UG-AACCCUCAGGUC--UGGAAUAGCCAUU
GGAAACGAUGGGUAAUGCCGGAUCGCCUGAGGACCGGUCGACGUGAUACUAGGUAGUUGG
UGAGGUAAUGGCUCACCAAGCCUACGAUGUCUAGGGGGUGUGAGAGCAUGGCCCCCACCA
CUGGGACUGAGACACUGCCCAGACACCUACGGGUGGCUGCAGUCGAGAAUCUUUGGCAAU
GGGCGAAAGCCUGACCAAGCGAUGCCGCGUGCGGGAGGAAGCACGGGCUAAGUACG-UGC
CAGCAGCCGCGGUAACAC-GUACUGUGCGAACGUUAUUCGGAAUCACUGGGCUUAAAGG-
GUGCGUAGGCGGU--GAC--------GCU-----GAG--GCACGAAA-GCCAGGGGAGCG
AACGGG-AUUAGAUACCCCGGUAGUCC--UGGCUG-UAAACGUUGAGCAAAAGUG--UUA
AGCC-------G--CCUGGGGAGUA-UGGU----CGCAAGGCUGAAACUCAAA-GGAAUU
GACG----GGGCUCAC-ACAA-GCGGUGGAGCAUGUGGCUUAAUUCGAG-GCAACG--CG
AAGAACCUUACCUU----------------------------------------------
--------GACA-----ACA------GGUGCUGCAUGGCUGUCGUCAGC-UCGUGCC-GU
GAGGUGUUGGGUUA-AGUCCUUGAACGAGCGCAA-CCCGAGGAAGGUGGGGACGACGU--
-CAAGUCAUCAUGGCCU--------UUAUGGGGC-UGC-ACACGUGCUACAAUGCACAAA
GG-GAGUUCGGAUUGUAGGCUGCAA---CUCGCCUACAUGAAGC-----------UGGAA
UCGC---------------UAGUAAUCGG----CGGUGAAUGUGUUCCUGAGCCUUGUAC
ACACCGCCCGUCAAGC-CACGAAAGUUG--GGACUAAGUCGUAACAAGGUAGCCGUAGGG
GAACCUGC------------------GGUGGAUGCCUAGG----GAAAGAGCGUGCGAAA
AGCGGGGGAGCCGUACUCU-----------GAACUGAAA-CAUCUAAGUAC-CCACAGGA
AAGGAAA--GAAAU----GACUCCCUGAGU-AGCGGCGAGCGAACAUAAUUAGGAAGGCU
AAGUACUGACCGAUAGUGC-ACGU-AGCGUGAGUG--A-AAGGUG-AAAAGAACCCCAGG
GGAG-GGAAAGAACCUGAAACCUGCCUUUUGCAUAAUGACCCAACGAGUAGGGAAACCGA
AGACGCGAAA--CCGUGUGAUC-UA-CCCAUGGGC--------------------A-GG-
UUG------AA--GU-----------GGAGGACC--------------------------
-------GAAGUAAAAGUCUAAUCAAACCAGGA-GAUAGCUCGUUCUCUUCGAAAGCCGG
UAGAG-ACAAACUCCGAAU---------------------------------------AC
GAGAG-GGAAACAACCCAGAUCGCCUGCUAAGGUCCCCAAUGAGUCU---------GACA
GUCGGGAUGUUGGCUUAGAAGCAG---CCACAUUUAAAAAGUGCGUAAUAGCUUACCGAU
CGAGUGCACCGAUAAUG-ACCGGGAGUA-A-UAGAAGAGCGU--CCGUACUA-AAACUGA
CACAGGUAGC-------------------------------------UAAGGCAA-GGAA
CUCUG-------CAAAA-UGGCC---C-CGUAACUUUGGGAUAAGGCAG-----------
----UAAAUUGGCU-CUGGCGACUGUUUA--CUAAAAACACAG-GACUCUGCGAACUCGC
AAGUAUAG----AGUCUGACGCCUGCUCGGUGCCGGUAAGUUAAGCUCA-----------
--------CAACCGAAGCUCCGGUAAACGGCGGCCGUAACU------AUGACGGUCCUAA
GGUAGCGAAAUUCCUUGUCGG--------------------------------GUAAGUU
CCGACCUGC----------------------------------------AUGAA------
------------------------------------UGGCGUAACGACUGUCUCAACACC
CGCAGCAA------------GACGGAAAGACCCCAUGAA-CCUUUACUGUAGGCUGAU--
-----------------------AUUGUGUG---UAGGAUAGGUGGGAGAGGACAGUGUC
AGUUGGGCA--GUUUGAC-UGGGGCG----------------------------------
--------------------------------------GU-CUCCU-C--CCAAAGAGUA
ACGGAGGAGCCCAAUGGUC-----------------------------------------
------------------------------------------------------------
------GAAAGUCGGGCUUAGUGAUCCAAGGGCCGUCGCUCAA--CAGAU-----AAAAG
GUACUCUGGGGAUAACA-GGCUGAUCCCCUCCGAGCGUCCAUAGCGGCGAGGGGGUUUGG
CACCUCGAUGUCGGCUCAUCACAUCCUGGGG-CU-GAAGAAGGUCCCAAG-GGUUCGGCU
GUUCGCCGAUUAAAGUGGU---ACGUGAGCUGGGUUUAAACCGUCGUGAGACA-GGUUGG
UCCCUAUCUGCUGUGGG-CGU-ACGAGACUUGAGAGGUUAGUACGAGAGGAUUUAAUAAG
CGCUGAAAGCAUCUAAGCGCGAA---------------------
;no comment
Thermoa_te
-CGGCGGACGGGUGAGUAACGCGUGAGCAACC-UACCCUUGAGAC--AGGGAUAACCCUG
GGAAACCGGGGCUAAUACCUGAUCGCUCAAGGAUGGGCUCGCGUCCCAUCAGCUAGUUGG
UGAGGUAACGGCUCACCAAGGCUACGACGGGUAGCCGGCCUGAGAGGGUGGUCGGCCACA
CUGGGACUGAGACACGGCCCAGACUCCUACGGGAGGCAGCAGUGGGGAAUCUUCCGCAAU
GGGCGAAAGCCUGACGGAGCGACGCCGCGUGAGCGCGAAAGCCCCGGCUAACUACG-UGC
CAGCAGCCGCGGUAAGAC-GUAGGGGGCGAGCGUUGUCCGGAGUUACUGGGCGUAAAGG-
GCGCGUAGGCGGU--GAC--------GCU-----GAG--GCGCGAGA-GCGUGGGGAGCA
AACAGG-AUUAGAUACCCUGGUAGUCC--ACGCUG-UAAACGAUGAGGAAACCCA--AUA
AGCC-------G--CCUGGGGAGUA-CGGC----CGCAAGGCUGAAACUCAAA-GGAAUU
GACG----GGGCCCGC-ACAA-GCGGUGGAGCAUGUGGUUUAAUUCGAA-GCAACG--CG
AAGAACCUUACCUU----------------------------------------------
--------GACA-----ACA------GGUGGUGCAUGGUUGUCGUCAGC-UCGUGUC-GU
GAGAUGUUGGGUUA-AGUCCCGCAACGAGCGCAA-CCCGAGGAAGGUGGGGAUGACGU--
-CAAAUCAUCAUGCCCU--------AUAUGGGGC-CAC-ACACGUGCUACAAUGGACAGA
GG-GAGUUCGGAUUGCAGGCUGCAA---CUCGCCUGCAUGAAGG-----------CGGAA
UCGC---------------UAGUAAUCGG----CGGUGAAUGCGUUCCCGGGCCUUGUAC
ACACCGCCCGUCACAC-CACGAGAGUUG--GGGUGAAGUCGUAACAAGGUAGCCGUACGG
GAACGUGCGGCUGGAUCACCUCCUU-CAAGCAGGCAGAGAUUCCGAAUGGGGGAAGGGUA
AUACAAGCAUCCG-----------------GAACUGAAA-CAUCUAAGUAG-CCCGAGGA
AAAGAAA--GCAAAA---GAUUCCCUAAGU-AGCGGCGAGCGAACCAGAGUACCAAGGCU
AAAUACUGACCGAUAGCGC-AUGU-ACCGUGAGGG--A-AAGGUG-AAAAGAACCCCGGG
GAGU-GAAUAGAACCUGAAACCUACUUUUUGCAGAACGGGCCGGCGAGUAGCGAAAGCGA
AGACCCGAAA--CCGUGCGACC-UA-CCCAUGGCC--------------------A-GG-
GUG------AA--GU-----------GGAGGCCC--------------------------
-------GAAGUGAAAUGCCAAUCGAGCACGGA-GAUAGCUGGUUCUCCCCGAAAGCCGG
UAGAG-CCAAACUCCGAAU---------------------------------------GC
GAGAG-GGGAACAGCCCAGACCUCCAGCUAAGGUCCCGAAUAAGUGA---------GACA
ACCGGGAUGUUGGCUUAGAAGCAG---CCACAUUUAAAGAGUGCGUAACAGCUCACCGGU
CGAGUGCGCCGAAAAUG-AACGGGGCUA-AGUAGGGGAGCGUACCCGUACCGCAAACCGA
CACAGGUAGC-------------------------------------ACAGGCAA-GGAA
CUCGG-------CAAAA-UGACU---C-CGUAACUUCGGGAGAAGGCAG-----------
----AGAAGAGGCC-CAAGCGACUGUUUA--CCAAAAACACAG-GUCUCUGCUAAGCCGA
AAGUAUAG----GGGCUGACGCCUGCCCGGUGCUGGAAGGUUAAGCUCU-----------
--------GAACCGAAGCCCCAGUGAACGGCGGCCGUAACU------AUAACGGUCCUAA
GGUAGCGAAAUUCCUUGUCGG--------------------------------GUAAGUU
CCGACCUGC----------------------------------------ACGAA------
------------------------------------AGGCGUAACGACUGUCUCGAGACC
CGCGAUUG------------GACGGAAAGACCCCGUGGA-GCUUUACUGUAGCCUGUC--
-----------------------ACUGUGUA---CAGGAUAGGUGGGAGAGGACAAUGGC
AGGUGGGCA--GUUUGAC-UGGGGCG----------------------------------
--------------------------------------GU-CGCCU-C--CUAAAAGGUA
ACGGAGGCGCCCAAAGGUC-----------------------------------------
------------------------------------------------------------
------GAAAGUCGGGCUUAGUGAUCCGAACGCCGUCGCUCAA--CGGAU-----AAAAG
CUACCCCGGGGAUAACA-GGCUGAUCUCCCCCAAGAGUCCACAUCGACGGGGAGGUUUGG
CACCUCGAUGUCGGCUCAUCGCAUCCUGGGG-CU-GAAGUAGGUCCCAAG-GGUUGGGCU
GUUCGCCCAUUAAAGCGGU---ACGUGAGCUGGGUUCAGAACGUCGUGAGACA-GUUCGG
UCCCUAUCCGUCGCGGG-CGC-AGGAGACUUGAGGGGAUAGUACGAGAGGACCGGAUAAA
CGCUGAAAGCAUCUAAGCGUGAA---------------------
;no comment
Sulfolo_ac
GUGGCGGACGGCUGAGUAACACGUGGCUAACC-UACCCUCGGGAC--GGGGAUAACCCCG
GGAAACUGGGGAUAAUCCCCGAUCGCCCGAGGAUGGGGCUACGGCCCAUCAGGCUGUCGG
UGGGGUAAAGGCCCACCGAACCUAUAACGGGUAGGGGCCGUGGAAGCGGGAGCCUCCAGU
UGGGCACUGAGACAAGGGCCCAGGCCCUACGGGGCGCACCAGGCGCGAAACGUCCCCAAU
GCGCGAAAGCGUGAGGGCGCUACCCCGAGUGCCUCAAUAAGCGGGGGGCAAGUCUGGUGU
CAGCCGCCGCGGUAAUAC-CAGCUCCGCGAGUGGUCGGGGUGAUUACUGGGCCUAAAGC-
GCCUGUAGCCGGC--GAC--------GGU-----GAG--AGGCGAAA-GCCGGGGCAGCA
AACGGG-AUUAGAUACCCCGGUAGUCC--CGGCUG-UAAACGAUGAGGGAAGCCG--UUA
AGCC-------G--CCUGGGGAGUA-CGGU----CGCAAGACUGAAACUUAAA-GGAAUU
GGCG----GGGAGCACCACAA-GGGGUGGAACCUGCGGCUCAAUUGGAG-UCAACG--CC
UGGAAUCU--ACGA----------------------------------------------
--------GACC-----AGA------GGAGGUGCAUGGCCGUCGCCAGC-UCGUGUU-GU
GAAAUGUCCGGUUA-AGUCCGGCAACGAGCGAGA-CCCGAGGAAGGAGGGGGCCACGG--
-CAGGUCAGCAUGCCCC--------GAAACGGGC-CGC-ACGCGGGUUACAAUGGACAAC
GG-GAGUUGGGAUCGAGGGCUGAAA---CCCGCCCUCGUGAACG-----------AGGAA
UCCC---------------UAGUAACCGG----CGGUGAAUACGUCCCUGCUCCUUGCAC
ACACCGCCCGUCGCUC-CACCCGAGGGG--GGGAGAAGUCGUAACAAGGUAGCCGUAGGG
GAACCUGCGGCUGGAUCACCUCAGAGGGUGGAUGGCUCGGCCGAAGAAGGGCGCGCGAAA
UGCGGGUGAGGCGUCCCCU-AAUGGGAUAUGAACGGAAA-CAUCUUAGUAG-GGGGAGGA
AAAGAAA--UCAAUU---GAUCCCCUGAGU-AGGGGCGACCGAAGUAGAGUACCAAGGCU
AAAUAUGGACCGAUAGCAA-ACGU-ACCGUGAGGG--A-AAGCUG-AAAAGAACCCCGGG
GGAGUGCAAAGAGCCUGAAACCUUCGUCUUGAAACACGGGCCGGGGAGUAGGGAAACCAA
AGGCUAGAAA--CCGGGCGAUC-UA-GUCCGGGGC--------------------A-GG-
CUG------AA--GU-----------GGAGGGCC--------------------------
-------GAAGCAAAAGACCAAUCUAGCCCGGU-GAUAGCUAGUUCCCCCCGAAAGCCGG
UAGAG-UCUAACUCCGAAC---------------------------------------CC
AAAAG-GGGAACAACCCAGACCUG-GGUUAAGGCCCCAAAUAAGUGA---------GACA
GCGGGAAGGUGGGCCCAGCAGCAG---CCACCUCUAAGGAGUGCGUAACAGCUCACCCGC
CGAGGGCCCUAAAGAUUGGUCGGGGCUA-AGUAGGGGGGCGCUGCCGUACCUAGAACCGA
CACUGGUGCC-------------------------------------CAAGGCAG-GGAA
CUCGG-------CAAAU-UAACC---C-CGUAACUUCGGGAGAAGGCAG-----------
----UGACCAGAGG-GACCUGACUGUUUA--AUAAAAACAUAG-GUCCCCGCUAGCCCGA
AAGUACGG----GGGCUAAAUCCUGGCCACUGGUGGUUGGUUAA-CAAC-----------
--------CGGGCGAAGCCCCACCGAAGGCCGGGGGUAACU------CUGACCCUCUUAA
GGUAGCCAAAUGCCUUGCCGG--------------------------------GUAAGUU
CCGGCGCGC----------------------------------------AUGAA------
------------------------------------UGGAUCAACGCCUGUCCCAGCUCU
CCCUACAC------------CGAGAGAAGACCCCGUGGA-GCUUCACCGCAGCCUGGC--
-----------------------GUUGUGCG---UAGAGUAGGUGGGAGGGAACAACGUC
AGGUGGGCG--GUUCGGC-UGGGGCG----------------------------------
--------------------------------------GCACUCCC-G--CGAAAAGAUA
ACACGGGAGCCCAAAGGUC-----------------------------------------
------------------------------------------------------------
------GAAAGCGGGGCCUAGCGAACGCGUGGGGGCCGGGCAU--GACAG-----AAAAG
UUACCCCGGGGAUAACA-GGGUCGUCGCGGGCGAGAGCUCACAUCGACCCCGCGGUUUGC
UACAUCGAUGUCGGCUCUUCCCACCCUGGAG-GU-GCAGCUGCCUCCAAG-GGUAGGGCU
GCCCGCCCGUUAAAGGGGA---GCGUGAGCUGGGUUUAGACCGUCGCGAGACA-GGUCGG
ACUCUAAGGGUAGGGAGCUGC-GGACCGCUUGAGGGGAUAGUACGAGAGGAACAG-UAAC
CGCUGAAAGCAUCUAAGCGGGAA---------------------
;no comment
Sulfolo_so
GUGGCGGACGGCUGAGUAACACGUGGCUAACC-UACCCUGAGGAG--GGAGAUAACCCCG
GGAAACUGGGGAUAAUCUCCCAUCGCCUCAGGAUGGGGCUGCGGCCCAUCAGGUAGUUGG
GGGGGUAAGGGCCCCCCAAGCCUAUAACGGGUAGGGGCCGUGAGAGCGGGAGCCCCCAGU
UGGGCACUGAGACAAGGGCCCAGGCC-UACGGGGCGCACCAGGCGCGAAACGUCCCCAAU
GCGCGGAAGCGUGAGGGCGCCACCCCGAGUGCUCCAAUAAGCGGGGGGCAAGUCUGGUGU
CAGCCGCCGCGGUAAUAC-CAGCCCCGCGAGUGGUCGGGACUCUUACUGGGCCUAAAGC-
GCCCGUAGCCGGC--GAC--------GGU-----GAG--GGGCGAAA-GCCGGGGCAGCA
AAAGGG-AUUAGAUACCCCUGUAGUCC--CGGCUG-UAAACAAUGAGGGAAGCCG--UUA
AGCC-------G--CCUGGGGAGUA-CGGU----CGCAAGACUGAAACUUAAA-GGAAUU
GGCG----GGGAGCACCACAA-GGGGUGGAACCUGCGGCUCAAUUGGAG-UCAACG--CC
UGGAAUCU--ACGA----------------------------------------------
--------GACC-----AGA------GGAGGUGCAUGGCCGUCGCCAGC-UCGUGUU-GU
GAAAUGUCCUGUUA-AGUCAGGCAACGAGCGAGA-CCCGAGGAGGGAGGGGGCCACGG--
-CAGGUCAGCAUGCCCC--------GAAACGGGC-CGC-ACGCGGGUUACAAUGGACAGC
GG-GAGUUGGGAUCGAGGGCUGAAA---CUCGCCCUCGUGAACG-----------AGGAA
UCCC---------------UAGUAACCGG----CGGUGAAUACGUCCCUGCUCCUUGCAC
ACACCGCCCGUCGCUC-CACCCGAGGGG--GGGAG-------------------------
--------------------------GGUGGAUGGCUCGGCCGAAGAAGGGCGCGCGAAA
UGCGGGUGAGGCGUCCCCU-AAUGGGAUAUGAACGGAAA-CAUCUUAGUAG-GGGGAGGA
AAAGAAA--UCAAUU---GAUCCCCUGAGU-AGGGGCGACCGAAGUAGAGUACCAAGGCU
AAAUAUGGACCGAUAGCAA-ACGU-ACCGUGAGGG--A-AAGCUG-AAAAGAACCCCGGG
GGAGUGCAAAGAGCCUGAAACCUUCGUCUUGAAACACGGGCCGGGGAGUAGGGAAACCAA
AGGCUAGAAA--CCGGGCGAUC-UA-GUCCGGGGC--------------------A-GG-
CUG------AA--GU-----------GGAGGGCC--------------------------
-------GAAGCAAAAGACCAAUCUAGCCCGGU-GAUAGCUAGUUCCCCCCGAAAGCCGG
UAGAG-UCUAACUCCGAAC---------------------------------------CC
AAAAG-GGGAACAACCCAGACCUG-GGUUAAGGCCCCAAAUAAGUGA---------GACA
GCGGGAAGGUGGGCCCAGCAGCAG---CCACCUCUAAGGAGUGCGUAACAGCUCACCCGC
CGAGGGCCCUAAAGAUUGGUCGGGGCUA-AGUAGGGGGGCGCUGCCGUACCUAGAACCGA
CACUGGUGCC-------------------------------------CAAGGCAG-GGAA
CUCGG-------CAAAU-UAGCC---C-CGUAACUUCGGGAGAAGGCAG-----------
----UGACCAGAGG-GACCUGACUGUUUA--AUAAAAACAUAG-GUCCCCGCUAGCCCGA
AAGUACGG----GGGCUAAAUCCUGGCCACUGGUGGUUGGUUAA-CAAC-----------
--------CGGGCGAAGCCCCACCGAAGGCCGGGGGUAACU------CUGACCCUCUUAA
GGUAGCCAAAUGCCUUGCCGG--------------------------------GUAAGUU
CCGGCGCGC----------------------------------------AUGAA------
------------------------------------UGGAUCAACGCCUGUCCCAGCUCU
CCCUACAC------------CGAGAGAAGACCCCGUGGA-GCUUCACCGCAGCCUGGC--
-----------------------GUUGUGCG---UAGAGUAGGUGGGAGGGAACAACGUC
AGGUGGGCG--GUUCGGC-UGGGGCG----------------------------------
--------------------------------------GCACUCCC-G--CGAAAAGAUA
ACACGGGAGCCCAAAGGUC-----------------------------------------
------------------------------------------------------------
------GAAAGCGGGGCCUAGCGAACGCGUGGGGGCCGGGCAU--GACAG-----AAAAG
UUACCCCGGGGAUAACA-GGGUCGUCGCGGGCGAGAGCUCACAUCGACCCCGCGGUUUGC
UACAUCGAUGUCGGCUCUUCCCACCCUGGAG-GU-GCAGCUGCCUCCAAG-GGUAGGGCU
GCCCGCCCGUUAAAGGGGA---GCGUGAGCUGGGUUUAGACCGUCGCGAGACA-GGUCGG
ACUCUAAGGGUAGGGAG-UGC-GGACCGCUUGAGGGGAUAGUACGAGAGGAACAG-UAAC
CGCUGAAAGCAUCUAAGCGGGAA---------------------
;no comment
Acidian_in
GUGGCGGACGGCUGAGUAACACGUGGCUAACC-UACCCUCGGGAC--CCGGAUAACUCCG
GGAAACUGGAGCUAAUCCGGGGCCGCCCGAGGAUGGGGCUGCGGCCCAUCAGGCUGUUGG
CGGGGUAACGGCCCGCCAAACCGAUAACGGGUAGGGGCCGUGAGAGCGGGAGCCCCCAGU
UGGGCACUGAGACAAGGGCCCAGGCC-UACGGGGCGCACCAGGCGCGAAACGUCCCCAAU
GCGGGAAACCGUGAGGGCGCUACCCCCAGUGCUCCAAUAAGCGGGGGGCAAGACUGGUGU
CAGCCGCCGCGGUAAUAC-CAGCCCCGCGAGUGGUCGGGACGCUUACUGGGCUUAAAGC-
GCCCGUAGCCGGC--GAC--------GGU-----GAG--GGGCGAAA-GCCGGGGUAGCA
AAAGGG-AUUAGAUACCCCUGUAGUCC--CGGCUG-UAAACGAUGAGGGAAACCG--GUA
AGCC-------G--CCUGGGGAGUA-CGCC----CGCAAGGGUGAAACUUAAA-GGAAUU
GGCG----GGGAGCACCACAA-GGGGUGGAACCUGCGGCUCAAUUGGAG-UCAACG--CC
UGGAAUCU--ACGA----------------------------------------------
--------GACC-----AGA------GGAGGUGCAUGGCCGUCGCCAGC-UCGUGUU-GU
GAAAUGUCCGGUUA-AGUCCGGCAACGAGCGAGA-CCCGAGGAAGGAGGGGGCCACGG--
-CAGGUCAGCAUGCCCC--------GAAACGGGC-CGC-ACGCGGGUUACAAUGGACAGC
GG-GAGUUGGGAUCGAGGGCUGAAA---CUCGCCCUCGUGAACG-----------AGGAA
UCCC---------------UAGUAACCGG----CGGUGAAUACGUCCCUGCUCCUUGCAC
ACACCGCCCGUCGCUC-CACCCGAGGGG--GGGCG-------------------------
--------------------------GGUGGAUGGCUCGGCCGANGAAGGGCGCGCGAAA
UGCGGGGUAGGCGUCCCCCGAAUGGGACCUGAACGGAAG-CAUCUUAGUAG-GGGGAGGA
GGAGAAA--UCAACU---GAUCCCCCGAGU-AGGCGCGACCGAAGCAGAGUACCAUGGCU
AAAUACGGACCGAUAGCGA-ACGU-ACCGUGAGGG--A-A-GCUG-AAAAGCACCCCGGG
GG-GUGAAAAGUGCCUGAAACCUUCGUCUUGAAACACGGGCCGGGGAGUAGGGAAACCGA
AGGCUAGAAA--CCGGGCGAUC-UA-GACCGGGGC--------------------A-GG-
CCG------AA--GU-----------GGAGGGCC--------------------------
-------GAAGUAAAAGGCCAAUCUAGCCCGGU-GAUAGCUAGUUCCCCCCGAAAGCCGG
UAGAG-UCAAACUCCGAAC---------------------------------------CU
AAGAG-GGGAACAACCCAGACCUG-GGUUAAGGUCCCUAAUAAGUGA---------GACA
GCGGGGAGGUGGGCCCAGCAGCAG---CCACCUCUAAGGAGUGCGUAACAGCUCACCCGC
CGAGGGCCCUGAAGACUGGUCGGGGCUA-AGUAGGGGGGCGUCGCCGUACCUAGAACCGA
CACAGGUGCC-------------------------------------CAAGGCAG-GGAA
CUCGG-------CAAAU-UGGCC---C-CGUACCUUCGGAAGAAGGCAG-----------
----UGACCAGGGG-GGCCUGACUGUUUA--AUAAAAACAUAG-GUCCCCGCUAGCCCGU
AAGAACGG----GGGCUGAAUCCUGGCCACUGGCGGUCGGUGAA-CAAC-----------
--------CGGGCGAAGCCCCGCUGAAGGCCGGGGGUAACU------CUGACCCUCUCAA
GGUAGCCAAAUGCCUUGCCGG--------------------------------GCAAGUU
CCGGCGUGC----------------------------------------AUGAA------
------------------------------------UGGAUCAACUGCUGUCCCAGCACC
CCCUACAC------------CGAGAGAAGACCCCGUGGA-GCUUCACUGCAGCCUGGC--
-----------------------GUUGUGCG---UAGAGUAGGUGGGAGGGGACAGCGUC
AGGUGGGCA--GUUCGGC-UGGGGCG----------------------------------
--------------------------------------GCACUCCC-G--CGAAAAGAUA
ACACGGGAGCCCAAAGGUC-----------------------------------------
------------------------------------------------------------
------GAAAGCGCGGCCUAGCGAACGCAUGGGGGCUGGGCAU--GUCAG-----AAAAG
UUACCCCGGGGAUAACA-GGGUCGUCGCGGGCGAGAGCUCCCAUCGACCCCGCGGUUUGC
UUCAUCGAUGUCGGCUCUUCCCACCCAGGGG-GU-GCAGCAGCCCCCAAG-GGUAGGGCU
GCCCGCCCGUUAAAGGGGA---ACGUGAGCUGGGUUUAGACCGUCGCGAGACA-GGUCGG
ACUCUAAGGGUAGGGGG-UGC-AGGCCGCCUGAGGGGAUAGUACGAGAGGAACAG-UAAU
CGCUGAAAGCAUCUAAGCGAGAA---------------------
;no comment
Thermof_pe
CCGGCGGACGGCUCAGUAGCACGUGGCUAACC-UACCCUCGGGAG--GGGGAUAACCCCG
GGAAACUGGGGAUAAACCCCCAUCGCCCGAGGAUGGGGCUGCGCCCUAUCAGGUAGUUGG
CGGGGUAACGGCCCGCCAAGCCGAUAACGGGUGGGGGCCGUGAGAGCGGGAGCCCCGAGA
UGGGCACUGAGACAAGGGCCCAGGCCCUACGGGGUGCACCAGGGGCGAAACUUCCGCAAU
GCGGGAAACCGUGACGGAGUCACCCCGAGUGCCACAAUAAGCGGGGGGCAAGCUUGGUGU
CAGCCGCCGCGGUAAUAC-CAACCCCGCGAGUGGUCGGGACGUUUAUUGGGCCUAAAGC-
GUCCGUAGCCGGC--GAC--------GGU-----GAG--GGACGAAA-GCUGGGGGAGCA
AAGGGG-AUUAGAUACCCCCGUAGUCC--CAGCUG-UAAACGAUGAGGGAAGCCG--UUA
AGCC-------G--CCUGGGGAGUA-CGGC----CGCAAGGCUGAAACUUAAA-GGAAUU
GGCG----GGGAGCACCACAA-GGGGUGAAGCUUGCGGUUUAAUUGGAG-UCAACG--CC
GGAAACCU--ACGC----------------------------------------------
--------GACA-----AGA------GGAGGUGCAUGGCCGUCGCCGGC-UCGUGCC-GU
GAGGUGUCCUGUUA-AGUCAGGGAACGAGCGAGA-CCCGAGGAAGGUGGGGGCUACGG--
-CAGGUCAGUAUGCCCC--------GAAACGGGC-UAC-ACGCGAGCUGCAAUGGACAGC
GG-GAGUAGGAAUCGAGGGCUGCAA---CUCGCCCUCGUGAACG-----------UGGAA
UCCC---------------UAGUAACCGG----CGGUGAAUACGUCCCUGCUCCUUGCAC
ACACCGCCCGUCGCUC-CACCCGAGGGG--GGGAGAAGUCGUAACAAGGUGGCCGUAGGG
GAACCUGCGGCCG-------------GGUGGAUGGCUCGGCCGAGGAAGGCCGUGCGAUA
CGCCGGGGAGCCGUCGCCG-AAUGGGACCUCAACGGAAA-CAUCUUAGUAG-GGGGAGGA
GAAGAAA--CCAAUU---GAUCCCCUGAGU-AGGG-CGACCGAACCUGAGUACCAAGGCU
AAAUACGGACCGAUAGCGA-ACGU-ACCGUGAGGG--A-AAGCUG-AAAAGCACCCCGGG
GG-GUGAAAAGAGCCUGAAACCUACGUCUAGAAACACGGGCCGGGGAGUAGGGAAACCGA
AGACCAGAAA--CCGAGCGAUC-UA-GGCCGGGGC--------------------A-GG-
GUG------AA--GU-----------GGAGGCCC--------------------------
-------GAAGCAAAAGACCAAUCAAGCUCGGU-GAUAGCUGGUUCCCCCCGAAGGCCGG
UAGGG-CCAAACCCCGAAC---------------------------------------CG
GAGAG-GGGAACAACCCAGACCGG-GGUUAAGGCCCCCAAUAAAGUA---------GACA
GCGGGGCCGUAGGCUUAGAAGCAG---CCACGGCUAAGAAGUGCGUAACAGCUUACCCGC
CGAGGGCCCCGAAGAU-UACCGGGACUA-AGUAGGGGGGCGUCCCCGUACCGAGAACCGA
CACAGGUGCC-------------------------------------CAAGGCAG-GGAA
CUCGG-------CAAAU-UAGCC---C-CGUAACUUCGGGAGAAGGCAG-----------
----UGACAAGGGG-GACCCGACUGUUUA--AUAAAAACAUAG-GUCCCCGCGAGCCCGA
AAGUACGG----GGGCUGAAUCCUGGCCACUGGCGGUACGUGAA-CAAC-----------
--------CGGGCGAAGCGCCGCCGAAGGCCGGGAGUAACU------CUGACUCUCUUAA
GGUAGCCAAAUGCCUUGCCGG--------------------------------GUAAGUU
CCGGCGCGC----------------------------------------AUGAA------
------------------------------------UGGAUCAACGACUGUCCCAGCAGU
CCCGGUGG------------GGCGAGAAGACCCCGUGGA-GCUUCACAGCAGCCUGGC--
-----------------------GUUGUGCG---UAGCGUAGGCGGGAGCGGACAGCGCC
AGGUGGGCU--GUUCGGC-UGGGGCG----------------------------------
--------------------------------------GCACACCC-C--UGAGAAGGUA
UCAGGGGUGCCCAAAGCUG-----------------------------------------
------------------------------------------------------------
------GAAACCGGGGCCUAGCGAACGGGUGGGGGCCGGGCAU--GACAG-----AAAAG
UUACCCCGGGAGUAACC-GGCUCGUCGCGGGCGAGAGUUCACAUCGACCCCGCGGUUUGG
UACCCAGACGUCGUCUCUUCCUAGCUUGGCC-CU-GCAGCAGGGGCCAAG-AGUGGGGCU
GCUCGCCCAUUAAAAGGGA---ACGUGAGAUGGGUUUAGACCGUCGCGAGACA-GGUCGG
ACUCUACCUGCCGGGAC-CGU-UGGCCGCCUGAGGGGACAGUACGAGAGGAACUG-UAAC
CGCUGAAGGCAUCUAAGCGGGAA---------------------
;no comment
Aeropyr_pe
GUGGCGGACGGCUGAGUAACACGUGGCUAACC-UACCCUCGGGAC--GGGGAUAACCCCG
GGAAACUGGGGCUAAUCCCCGAUCGCCCGAGGAUGGGGCUGCGGCCCAUCAGGUAGUUGG
CGGGGUAAUGGCCCGCCAAGCCUACGACGGGUAGGGGCCGUGAGAGCGGGAGCCCCCAGA
UGGGCACUGAGACAAGGGCCCAGGCCCUACGGGGCGCACCAGGCGCGAAAACUCCGCAAU
GCGGGCAACCGUGACGGGGCUACCCCGAGUGCCCCAAUAAGCGGGGGGCAAGACUGGUGU
CAGCCGCCGCGGUAAUAC-CAGCCCCGCGAGCGGUCGGGGUGCUUACUGGGCCUAAAGC-
G-CCGUAGCCGGC--GAC--------GGU-----GAG--GGGCGAAA-GCCGGGGGAGCG
AACCGG-AUUAGAUACCCGGGUAGUCC--CGGCUG-UAAACGAUGAGGGAAGCCG--UUA
AGCC-------G--CCUGGGGAGUA-CGGC----CGCAAGGCUGAAACUUAAA-GGAAUU
GGCG----GGGAGCACCACAA-GGGGUGGAGCCUGCCGCUUAAUUGGAG-UCAACG--CC
GGGAACUCUCACGC----------------------------------------------
--------GACA-----AGG------GGAGAUGCAUGGCCGUCGCCAGC-UCGUGCC-GU
GAGGUGUCCUGUUA-AGUCAGGCAACGAGCGAGA-CCCGAGGAAGGAGGGGGCAACGG--
-CAGGUCAGCAUGCCCC--------UAAACGGGC-UGC-ACGCGGGCUACAAUGGACAGC
GG-GAGUUGGGAUCGANGGCUGCAA---CUCGCCCUCGUGAACG-----------UGGAA
UCCC---------------UAGUAACCGG----CGGUGAAUACGUCCCUGCUCCUUGCAC
ACACUGCCCGUCGCUC-CCCCCGAGCGCCCGGGGGAUGGCUCGGCUCGGGCGCCGAGGAA
GGGC------------------------------------------------GUGCGAUA
AGCGGGGUAGGCGUCCCCG-AAUGGGACUUGAAAGGAAG-CAUCUGAGUAG-GGGGAGGA
GAAGAAA--CCAACA---GAUCCCCUGAGU-AGGGGCGACCGAAGCAGAGUACCAAGGCU
AAAUACGGACCGAUAGCGA-ACGU-ACCGUGAGGG--A-AAGCUG-AAAAGAACCCCGGG
GG-GUGAAAAGAGCCUGAAACCUCCGUCUUGAAACACGGGCCGGGGAGUAGGGAAACCGA
AGACCAGAAA--CCGGGCGAUC-UA-GGCGGGGGC--------------------A-GG-
GCG------AA--GU-----------GGAGGCCC--------------------------
-------GCAGUGAAAGGCCAAUCUAGCCCGGAAGAUAGCUGGUUCCCGCCGAAGGCCGG
UAGAG-CCAAACUCCGAAC---------------------------------------CU
GAGAG-GGGAACAACCCAGACCGG-GGUUAAGGCCCCUAAUAAGUGA---------GACA
GCGGGGAGGUGGGCCUAACAGCAG---CCACCUCUAAGGAGUGCGUAACAGCUCACCCGC
CGAGGGCCCCGAAGAUUGGUCGGGGCUA-AGUAGGCGGGCGUCGCCGUACCGAGAACCGA
CACAGGUGCC-------------------------------------CAAGGCAG-GGAA
CUCGG-------CAAAU-UGGCC---C-CGUAACUUCGGGAGAAGGCAG-----------
----UGCCUAGGGG-GGCCUGACUGUUUA--ACAAAAACAUAG-CUCCCCGCUAGCCCGA
AAGUACGG----GGGGUGAGCCCUGGCCACUGGCGGUCCGUGAA-CAAC-----------
--------CCGGCGAAGCGCCGCUGAAGGCCGGGAGUAACC------CUGACUCUCUUAA
GGUAGCCAAAUGCCUUGCCGG--------------------------------GUAAGUU
CCGGCGCGC----------------------------------------AUGAA------
------------------------------------CGGGUCAACGACUGUCCUGGCUCC
CCCCGCAG------------GGAGAGAAGACCCCGUGGA-GCUUUACCGCAGCCCGGC--
-----------------------GUUGUGCG---UAGCGUAGGUGGGAGCGGACAGCGUC
GGGUGGGCG--GUUUGGC-UGGGGCG----------------------------------
--------------------------------------GCACGCCC-G--CGAAAGGGUA
ACACGGGCGCCCAAAGGUG-----------------------------------------
------------------------------------------------------------
------GAAACCGUGGCCUAGCGCACGGGUGGGGGCCGGGCAC--GACAG-----AAAAG
UUACCCCGGGGAUAACA-GAGUCGUCGCGGGCGAGAGCCCCCAUCGACCCCGCGGUUUGC
UACCUCGAUGUCGGCUCUUCCCAUCCUGGGG-GU-GCAGCAGCCCCCAAG-GGUGGGGCU
GCCCGCCCAUUAAAGGGGA---ACGUGAGCUGGGUUCAGACCGUCGUGAGACA-GGUCGG
UCUCUACCCGCGGGGGG-UGU-GGGCCGCCUGAGGGGAUAGUACGAGAGGAACGG-UAAC
CGCUGAAAGCAUCUAAGCGGGAA---------------------
;no comment
Desulfu_mo
GUGGCGGACGGCUGAGUAACACGUGGCUAACC-UACCCUCGGGAG--GGGGAUAACACCG
GGAAACUGGUGCUAAUCCCCCAUCGCCCGAGGAUGGGGCUACGGCCCAUUAGGUUGUUGG
CGGGGUAACGGCCCGCCAAGCCGAUAAUGGGUAGGGGCCGUGAGAGCGGGAGCCCCCAGA
UGGGCACUGAGACAAGGGCCCAGGCCCUACGGGGCGCACCAGGCGCGAAACCUCCGCAAU
GCGGGAAACCGUGACGGGGCCACCCCGAGUGCCC-AAUAAGCGGGGGGCAAGUCUGGUGU
CAGCCGCCGCGGUAAUAC-CAGCCCCGCGAGUGGUCGGGACGAUUAUUGGGCCUAAAGC-
GCCCGUAGCCGGC--GAC--------GGU-----GAG--GGGCGAAA-GCCGGGGGAGCG
AACCGG-AUUAGAUACCCGGGUAGUCC--CGGCUG-UAAACGAUGAGGGAAGCCG--UUA
AGCC-------G--CCUGGGGAGUA-CGGC----CGCAAGGCUGAAACUCAAA-GGAAUU
GGCG----GGGAGCACCACAA-GGGGUGGAGCCUGCGGUUCAAUUGGAG-UCAACG--CC
GGGAAUCU--ACGA----------------------------------------------
--------GACA-----AGA------GGAGGUGCAUGGCCGUCGCCAGC-UCGUGCU-GU
GAAGUGUCCGGUUA-AGUCCGGAAACGAGCGAGA-CCCGAGGAAGGAGGGGGCCACGG--
-CAGGUCAGCAUGCCCC--------GAACCGGGC-UAC-ACGCGGGCUACAAUGGACAGC
GG-GGGUUGGGAUCGAGGGCUGCAA---CUCGCCCUCGUGAACG-----------AGGAA
UCCC---------------UAGUAACCGG----CGGUGAAUACGUCCCUGCUCCUUGCAC
ACACCGCCCGUCGCUC-CACCCGAGGGG--GGGAGAAGUCGUAACAAGGUAGCCGUACCG
GAAGGUGCGGCUGGAUCACCUCCUGCGGUGGAUGGCUCGGCCGAGGAAGGCCGUGCGAUA
AGCGGGGUAGGCGUCGCCG-AAUGGGACUUGAACGGAAA-CAUCUUAGUAG-GGGGAGGA
GAAGAAA--CC-AAA---GAUCCCCUGAGU-AGGGGCGACCGAAGCAGAGUACCAAGGCU
AAAUACGGACCGAUAGCGU-ACGU-ACCGUGAGGG--A-AAGCUG-AAAAGCACCCCAGG
GGGGUGAAAAGAGCCUGAAACCUCCGUCUUGAAACACGGGCCGGGGAGUAGGGAAACCGA
GGACCAGAAA--CCGGGCGAUC-UA-GGCGGGGGC--------------------A-GG-
GCG------AA--GU-----------GGAGGCCC--------------------------
-------GA-GCAAAAGACCAAUCUAGCCCGGU-GAUAGCUGGUUCCCGCCGAAGGCCGG
UAGAG-CCCAACUCCGAAC---------------------------------------CU
GCGAG-GGGAACAACCCAGACCGG-GGUUAAGGCCCCAAAUAAGUGA---------GACA
GCGGGGAGGUGGGCCUAACAGCAG---CCACCUUUAAAGAGUGCGUAACAGCUCACCCGC
CGAGGGCCCCGAAGAUUGGUCGGGGCUA-AGUAGGCGGGCGCCGCCGUACCGAGAACCGA
CACAGGUGCC-------------------------------------CAAGGCAG-GGAA
CUCGG-------CAAAU-UGGCC---C-CGUAACUUCGGGAGAAGGCAG-----------
----UGCCUAGGGG-GGCCUGACUGUUUA--AUAAAAACAUAG-GUCCCCGCAAGCCCGA
AAGUACGG----GGGCUGAAUCCUGGCCACUGGCGGUCCGUGAA-CAAC-----------
--------CCGGCGAAGCGCCGCUGAAGGCCGGGAGUAACU------CUGACUCUCUUAA
GGUAGCCAAAUGCCUUGCCGG--------------------------------GUAAGUU
CCGGCGCGC----------------------------------------AUGAA------
------------------------------------UGGAUCAACGACUGUCCUGGCACC
CCCCGCAG------------GGCGAUAAGUCCCCGUGGA-GCUUCACCGCAGCCUGGC--
-----------------------GCUGCGCG---UAGCGUAGGUGGGAGCGGACAACGCC
AGGUGGGCG--GUUCGGC-UGGGGCG----------------------------------
--------------------------------------GCACGCCC-G--CGAAAAGAUA
ACACGGGCGCCCAAAGGUG-----------------------------------------
------------------------------------------------------------
------GAAACCGCGGCCUAGCGAACGGGUGGGGGCCGGGCAU--GACAG-----AAAAG
UUACCCCGGGGAUAACA-GAGUCGUCGCGGGCGAGAGCUCCCAUCGACCCCGCGGUUUGC
UACAUCGAUGUCGGCUCUUCCCAUCCUGGGG-GU-GCAGCAGCCCCCAAG-GGUGGGGCU
GCCCGCCCAUUAAAGGGGA---ACGUGAGCUGGGUUUAGACCGUCGUGAGACA-GGUCGG
ACUCUACCCGCGGGGGG-UGC-GGGCCGCCUGAGGGGACAGUACGAGAGGAACGG-UAAC
CGCUGAAAGCAUCUAAGCGGGAA---------------------
;no comment
Nanoarc_eq
CCGCCGCACGGCUGAGUAACACGUCGGUAACC-UACCCUCGGGAC--GGGGAUAACCCCG
GGAAACUGGGGCUAAUCCCCGAUCGCCCGAGGAUGGGCCGGCGGCCCAUCAGGUAGUUGG
CGGGGUAAUGGCCCGCCAAGCCGAAGACGGGUAGGGGCCGUGAGAGCGGGAGCCCCCAGA
UCGGCACUGAGACAAGGGCCGAGGCCCUACGGGGCGCACCAGGGGCGAAACCUCCGCAAU
GCGGGAAACCGUGACGGGGGGACGGAGAGUGCCGGAAUAAGCGGUGGGCAAGAGGGGUGG
CAGCCGCCGCGGGAACAC-CCCCACCGCGAGCGGUGGCCGUGAUUAUUGGGCCUAAAGG-
GGCCGUAGCCGGC--GAC--------GGU-----GAG--GGCCGAAG-GCCGGGGGCUAG
AACGGG-AUUAGAGACCCCGGUAUUCC--CGGCUG-UCAACGCUGAGGGAAGCCG--UUA
AGCC-------G--CCUGGGGAGUA-CGGC----CGCAAGGCUGAAACUUAAA-GGAAUA
GGCG----GGGAGCAC-ACAA-GAGGUGGGGUGCGCGGUUUAAUUGGAU-UCGACG--CC
GGGAACCU--ACCU----------------------------------------------
--------GACA-----AGA------GGAGGUGCAUGGCCGCCGUCAGC-CUGUGCC-GU
GAGGUGCCCUGUUA-AGUCAGGAAACAGGCGAGA-CCCGAGGAAGGUGCGGGCGACGG--
-CAGGUAUGCAUGCCCC--------GAAUGGGGC-UAC-ACGCGCGCAUCAAUGGACAGG
GG-GAGUCCAGAUCGAGGGCUGCAA---CUCGCCCUCGUGACGG-----------CGGAA
UCUC---------------UAGUAGUCGC----CGGCGAAUACGUCCCUGCUCCUUGCAC
UCACCGCCCGUCAAGC-CACCCGAG-----------------------------------
---------------------------GUGGAUGCCUGGGCCGAAGAAGGGCGUGCGAUA
AGCGGGGGAGGCGUCCCCG-AAUGGGACCUGAAGUGAAA-CAUCUCAGUAC-CCGCAGGA
AAAGAAA--GAGAAA---GAUGGCGGGAGU-AGGGGCGACCGAACCAGAGUACCAAGGCU
AAAUACUGUCCGAUAGCGG-ACGU-AGGGUGACCG--A-AAGGUG-AAAGAGAACCCAGG
GAGUGAAAAAGAGCCUGAAACCUACGUUCGGGAGCACGUGCGGGGGAGUAGGGAAACCGA
CGACCAGAAG--CCCGGCGAUC-UA-CCCCGGGGC--------------------A-GG-
GUG------AA--GU-----------GGAGGCCC--------------------------
-------GA-GCGAUAUACCAAUCGAGCCGGGU-GAUAGCUGGUUCCCGCCGAAAGCCUG
UAGAG-CCCAACUCCGAAG---------------------------------------CC
GAGAC-GGGAACAACCGAGACCGG-GGUUAAGGCCCCUAAUAAGUGA---------GACA
CCGGGGAUGUGGGACUAGUAGUGU---CCACAUCUAAGGAGUGUGCAACAACUCACCCGG
CGAGGGCCCCGCAGAUGGAC--GGGCCA-AGUAGGCGGGCGUCCCCGUACCGAGAACCGU
GACAGGU-UC-------------------------------------UAAGGCAG-GGAA
AUCGG-------CAAAU-UGGCC---C-CGUAUCUUCGGUAGAAGGCAG-----------
----UGACAAGGGC-GGGCCGACUGUUUA--CUAAAAACAUAG-CCUCCGGCAAGCCCGA
AAGUACCG----GAGGUGACGCCUGCCCAGUGCCGGUACCUGAA-CAAG-----------
--------GGGGCUAAGGGCCGGUAAACGGCGGGAGUAACU------GUAACUCUCUUAA
GGUAGCGUAGUCCCUUGCCGG--------------------------------UUAAAUG
CCGGCUC-U----------------------------------------GCGAA------
------------------------------------CGGCGUAACGACUGUCCUCGGAGG
CCCGGUGG------------GAAGAGAAGACCCCGUGAA-GCUUAACCGCAGCCUGUC--
-----------------------GUUGCGCU---CAGCGUAGCGGGGAGCGGACAGCGGC
AGGUGGGCG--GUUUGGC-UGGGGCG----------------------------------
--------------------------------------GCACACCG-C--CGAAAAGAUA
UCGGCGGUGCCCAAAGGUG-----------------------------------------
------------------------------------------------------------
------GAAACCGCGGCCUAGCGAACCG-UGGGGCUUCGGGAC--GACGG-----AAAAG
CUACUCCGGGGGUAACA-GCUUGGUCGCGGGCGAAAGUUCCCAUCGACCCCGCGGUUUGA
GACCUCGAUGUCGGCUCUUCUCACCCUGGCC-GU-GCAGCAGCGGCCAAG-GGUGGGGGU
GUUCACCCAUUAAAGAGGA---ACGUGAGCUGGGUUUAGUACGCCGCGAGGCA-GUGUGG
AUUCUAUCUACCGGGCC-UGU-UCGGCGGCUGAGGGGAUAGUACGAAAGGAACGG-UAAG
GGCUGAAUGCAUCUAAGCCCGAA---------------------
;no comment
Methano_ka
CCGGCGGACGGCUCAGUAACACGUGGGUAACC-UACCCUCGGGAC--GGGGAUAACCCCG
GGAAAGUGGGGCUAAUCCCCGAUCGCCCGAGGAUGGGCCUGCGGCCGAUUAGGUAGUUGG
CGGGGUAACGGCCCGCCAAGCCGAUAAUCGGUACGGGCGGUGAGAGCCGGAGCCCGGAGA
CGGGGACUGAGACAAGGCCCCGGGCCCUACGGGGCGCAGCAGGCGCGAAACCUCCGCAAU
GCGGGCAACCGCGACGGGGGGACCCCGAGUGCCGUAGAAAGCGGCGGGCAAGACCGCUGC
CAGCCGCCGCGGUAAUAG-CGGCGCCGCAAGUGGUGGCCGCUUUUAUUGGGCCUAAAGG-
GGCCGUAGCCGGC--GAC--------GGU-----GAG--GGCCGAAA-GCCGGGGGAGCA
AACCGG-AUUAGAUACCCGGGUAGUCC--CGGCUG-UAAACGAUGAGGGAAGCCG--UUA
AGCC-------G--CCUGGGGAGUA-CGGC----CGCAAGGCUGAAACUUAAA-GGAAUU
GGCG----GGGAGCACCACAA-CCGGUGGAGCCUGCGGUUUAAUUGGAU-UCAACG--CC
GGAAACCU--ACGC----------------------------------------------
--------GACA-----AGA------GGAGGUGCAUGGCCGCCGUCAGC-UCGUGCC-GU
GAGGUGUCCUGUUA-AGUCAGGUAACGAGCGAGA-CCCGAUGAAAGUGGGGGCGACGG--
-CAGGUCCGUAUGCCCC--------GAAACGGGC-UAC-ACGCGGGCUACAAUGGACAAU
GG-GAGUUCGGAUUGCGGGCUGCAA---CUCGCCCGCAUGAAGG-----------UGGAA
UCGG---------------UAGUAACCGA----CGGUGAAUACGUCCCUGCUCCUUGCAC
ACACCGCCCGUCACGC-CACCCGAG--G--GGGCGAAGUCGUAACAAGGUAGCCGUAGGG
GAACCGCCGGGUCG-------------GUGGAUGCCUUGGCCGAGGAAGGCCGUGCGAUA
AGCGGGCGAGGCGUCGCCG-AAUGGGACCUGAACUGAAA-CAUCUUAGUAG-GCGGAGGA
AAAGAAA--GCAACA---GAUGCCGUGAGU-AGGGGCGACCGAACCUGAGUACCAACCCU
AAAUACGGUCCGAUAGCGA-ACGU-ACCGUGAGGG--A-AAGGUG-AAAAGAACCCCAGG
GGAGUGAAAAGAGCCUGAAACCUUCGUUUUGAAACACGAGGCGGGGAGUAGGGAAACCGA
GGACCCGAAA--CCGGCCGAUC-UA-GCCCGGGGC--------------------A-GG-
GUG------AA--GU-----------GGAGGCCC--------------------------
-------GCUGUGAAAGGCCAAUCGAGGCCGGA-GACAGCUGGUUCCCCCCGAAAGCCGG
UAGAG-CCAAACUCCGAAC---------------------------------------CC
GAGAG-GGGAAUAACCCAGACCGG-GGUUAAGGCCCCAAAUAAGUGA---------GACA
GCGGGGAGGUAGGCUUAGAAGCAG---CCACCUUUAAAGAGUGCGUAACAGCUCACCCGU
CGAGGGCCCCGAAAAUGGAC-GGGGCUA-AGUAGGGGGGCGCCCCCGUACCGAGAACCGA
CACAGGUGCC-------------------------------------UAAGGCAG-GGAA
AUCGG-------CAAAU-UGGCC---C-CGUAACUUCGGGAGAAGGCAG-----------
----UGACUAGGGG-GGGCCGACUGUUUA--AUAAAAACAUAG-GUCCCGGCUAGCCCGA
AAGUACCG----GGGCCGACGCCUGCCCAGUGCCGGUACGUGAA-CAAC-----------
--------CGGGUGAAGCGCCGGUAAACGGCGGGGGUAACU------AUAACCCUCUUAA
GGUAGCGAAAUGCCUUGCCGG--------------------------------UUAAGUA
CCGGCUUGC----------------------------------------AUGAA------
------------------------------------UGGCGUAACGACUGUCCCCGGACC
CCCGGCGG------------GAAGCGAAGACCCCGUGGA-GCUUUACCGCAGCCUGCC--
-----------------------GUUGUGUA---UAGCGUAGGUGGGAGCGGACAGCGGU
UGGUGGGCG--GUUUGGC-UGGGGCG----------------------------------
--------------------------------------GCACGCCC-C--CGAGAAGGCA
UCGGGGGCGCCCAAAGGUG-----------------------------------------
------------------------------------------------------------
------GAAACCGUGGCCUAGCGAACCGGUGGCGGCCCGGGAU--GACAG-----AAAAG
CUACCCCGGGGAUAACA-GGGUGGUCGCGGGCAAGAGCCCACAUCGACCCCGCGGCUUGC
UACCUCGAUGUCGGCUCUCCCCAUCCUGGCG-GU-GCAGCAGCCGCCAAG-GGUGGGGUU
GUUCGCCCAUUAAAGGGGA---ACGUGAGCUGGGUUUAGACCGUCGUGAGACA-GGUCGG
UCGCUAUCUGCCGGGGG-UGU-UGGCCGCCUGAGGGGAUAGUACGAGAGGAACGGAUAAG
GGCUGAAAGCAUCCAGGCCCGAA---------------------
;no comment
Pyrococ_ab
CCGGCGGACGGCUCAGUAACACGUCGGUAACC-UACCCUCGGGAG--GGGGAUAACCCCG
GGAAACUGGGGCUAAUCCCCCAUCGCCCGAGGAUGGGCCGGCGGCCGAUUAGGUAGUUGG
UGGGGUAACGGCCCACCAAGCCGAAGAUCGGUACGGGCCGUGAGAGCGGGAGCCCGGAGA
UGGACACUGAGACACGGGUCCAGGCCCUACGGGGCGCAGCAGGCGCGAAACCUCCGCAAU
GCGGGAAACCGCGACGGGGGGACCCCCAGUGCCGUAAUAAGGGCUGGGCAAGGCCGGUGG
CAGCCGCCGCGGUAAUAC-CGGCGGCCCGAGUGGUGGCCACUAUUAUUGGGCCUAAAGC-
GGCCGUAGCCGGC--GAC--------GGU-----GAG--GGCCGAAG-GCCAGGGGAGCG
AACCGG-AUUAGAUACCCGGGUAGUCC--UGGCUG-UAAAGGAUGAGGGAAGCCG--UUA
AGCC-------G--CCUGGGGAGUA-CGGC----CGCAAGGCUGAAACUUAAA-GGAAUU
GGCG----GGGAGCACUACAA-GGGGUGGAGCGUGCGGUUUAAUUGGAU-UCAACG--CC
GGGAACCU--ACGC----------------------------------------------
--------GACG-----AGA------GGAGGUGCAUGGCCGCCGUCAGC-UCGUACC-GU
GAGGCGUCCACUUA-AGUGUGGUAACGAGCGAGA-CCCGAGGAAGGGGCGGGCGACGG--
-UAGGUCAGUAUGCCCC--------GAAACGGGC-UAC-ACGCGCGCUACAAUGGACAAU
GG-GAGUUCGGAUCGCGGGCUGCAA---CUCGCCCGCGUGAAGC-----------UGGAA
UCCC---------------UAGUACCCGG----CGGCGAAUACGUCCCUGCUCCUUGCAC
ACACCGCCCGUCACUC-CACCCGAGGGG--GGGAGAAGUCGUAACAAGGUAGCCGUAGGG
GAACCUACGGCUCGAUCACCUC----GGAGGAUGGCUCGGCCGACGAAGGGCGUGCGAUA
AGCCGGCGAGGCGUUCCCG-AAUGGGACCUGAAUUGAAA-CAUCUUAGUAC-CCGCAGGA
AAAGAAA--GC-AAA---GAUGCCGUGAGU-AGGGGCGACCGAACCUGAGUACCAACCCU
AAAUACGGACCGAUAGCGA-ACGU-ACCGUGAGGG--A-AAGCUG-AAAAGCACCCCAGG
GGGGUGAAAAGAGCCUGAAACCUCCGUCUUGAAACACGGGGCAGGGAGUAGGGAAACCGA
AGACCCGAAA--CCGGUCGAUC-UA-GCCCGGGGC--------------------A-GG-
GUG------AA--GU-----------GGAGGCCC--------------------------
-------GCUGUGAAAGGCCAAUCGAGGCCGGA-GAUAGCUGGUUCCCGCCGAAUGCCGG
UAGAG-CCAAACUCCGAAC---------------------------------------CC
GAGAG-GGGAACAACCCAGACCGG-GGUUAAGGCCCCAAAUAAGUGA---------GACA
GCGGGGAGGUAGGCUUAGAAGCAG---CCACCUUUAAAGAGUGCGUAACAGCUCACCCGU
CGAGGGCCCCGAAAAUGGAC-GGGGCUA-AGUAGGCGGGCGUGCCCGUACCGAGAACCGA
CACAGGUGCC-------------------------------------UAAGGCAG-GGAA
CUCGG-------CAAAC-UGGCC---C-CGUAACUUCGGGAGAAGGCAG-----------
----UGACUAGGGG-GGCCCGACUGUUUA--AUAAAAACACAG-GUCCCAGCUAGCCCGA
AAGUACUG----GGGCCGACGCCUGCCCAGUGCCGGUAUGUGAA-CAAC-----------
--------CGGGUGAAGCACCGGUAAACGGCGGGGGUAACU------AUAACCCUCUUAA
GGUAGCGAAAUUCCUUGUCGG--------------------------------UUAAAUG
CCGACCUGC----------------------------------------AUGAA------
------------------------------------UGGCGUAACGACUGUCCCCGGACC
CCCGGUGG------------GAAGCGAAGACCCCAUGGA-GCUUUACUGCAGCCUGCC--
-----------------------GUUGUGCG---CAGCGUAGGCGGGAGGGGACAGCGGU
AGGUGGGCA--GUUUGGC-UGGGGCG----------------------------------
--------------------------------------GCACGCCC-C--CGAAAAGGUA
UCGGGGGCGCCCUAAGGUC-----------------------------------------
------------------------------------------------------------
------GAAAGGGUGGCCUAGCGAACCGGUGGGGGCCAGGGAU--GACAG-----AAAAG
CUACCCUGGGGAUAACA-GAGUCGUCUCGGGCGAGAGCCCAUAUCGACCCCGAGGCUUGC
UACCUCGCUGUCGGCUCUUCCCAUCCUGGCC-CU-GCAGCAGGGGCCAAG-GGUGGGGGU
GUUCACCCAUUAAAGGGGA---ACGUGAGCUGGGUUUAGACCGUCGUGAGACA-GGUCGG
AUGCUAUCUACCGGGGG-UGU-UGGCCGCCUGAGGGGAUAGUACGAGAGGAACAGAUAAG
GCCUGAAGGCAUCUAAGGCCGAA---------------------
;no comment
Pyrococ_ho
CCGGCGGACGGCUCAGUAACACGUCGGUAACC-UACCCUCGGGAG--GGGGAUAACCCCG
GGAAACUGGGGCUAAUCCCCCAUCGCCCGAGGAUGGGCCGGCGGCCGAUUAGGUAGUUGG
UGGGGUAACGGCCCACCAAGCCGAAGAUCGGUACGGGCCGUGAGAGCGGGAGCCCGGAGA
UGGACACUGAGACACGGGUCCAGGCCCUACGGGGCGCAGCAGGCGCGAAACCUCCGCAAU
GCGGGAAACCGCGACGGGGGGACCCCCAGUGCCGUAAUAAGGGCUGGGCAAGGCCGGUGG
CAGCCGCCGCGGUAAUAC-CGGCGGCCCGAGUGGUGGCCACUAUUAUUGGGCCUAAAGC-
GGCCGUAGCCGGC--GAC--------GGU-----GAG--GGCCGAAG-GCCAGGGGAGCG
AACCGG-AUUAGAUACCCGGGUAGUCC--UGGCUG-UAAAGGAUGAGGGAAGCCG--UUA
AGCC-------G--CCUGGGGAGUA-CGGC----CGCAAGGCUGAAACUUAAA-GGAAUU
GGCG----GGGAGCACUACAA-GGGGUGGAGCGUGCGGUUUAAUUGGAU-UCAACG--CC
GGGAACCU--ACGC----------------------------------------------
--------GACG-----AGA------GGAGGUGCAUGGCCGCCGUCAGC-UCGUACC-GU
GAGGCGUCCACUUA-AGUGUGGUAACGAGCGAGA-CCCGAGGAAGGGGCGGGCGACGG--
-UAGGUCAGUAUGCCCC--------GAAACGGGC-UAC-ACGCGCGCUACAAUGGACAAU
GG-GAGUUCGGAUCGCGGGCUGCAA---CUCGCCCGCGUGAAGC-----------UGGAA
UCCC---------------UAGUACCCGG----CGGCGAAUACGUCCCUGCUCCUUGCAC
ACACCGCCCGUCACUC-CACCCGAGGGG--GGGAGAAGUCGUAACAAGGUAGCCGUAGGG
GAACCUACGGCUCGAUCACCUC---------AUGGCUCGGCCGACGAAGGGCGUGCGAUA
AGCCGGCGAGGCGUUCCCG-AAUGGGACCUGAAUUGAAA-CAUCUUAGUAC-CCGCAGGA
AAAGAAA--GC-AAA---GAUGCCGUGAGU-AGGGGCGACCGAACCUGAGUACCAACCCU
AAAUACGGACCGAUAGCGA-ACGU-ACCGUGAGGG--A-AAGCUG-AAAAGCACCCCAGG
GGGGUGAAAAGAGCCUGAAACCUCCGUCUUGAAACACGGGGCAGGGAGUAGGGAAACCGA
AGACCCGAAA--CCGGUCGAUC-UA-GCCCGGGGC--------------------A-GG-
GUG------AA--GU-----------GGAGGCCC--------------------------
-------GCUGUGAAAGGCCAAUCGAGGCCGGA-GAUAGCUGGUUCCCGCCGAAUGCCGG
UAGAG-CCAAACUCCGAAC---------------------------------------CC
GAGAG-GGGAACAACCCAGACCGG-GGUUAAGGCCCCAAAUAAGUGA---------GACA
GCGGGGAGGUAGGCUUAGAAGCAG---CCACCUUUAAAGAGUGCGUAACAGCUCACCCGU
CGAGGGCCCCGAAAAUGGAC-GGGGCUA-AGUAGGCGGGCGUGCCCGUACCGAGAACCGA
CACAGGUGCC-------------------------------------UAAGGCAG-GGAA
CUCGG-------CAAAC-UGGCC---C-CGUAACUUCGGGAGAAGGCAG-----------
----UGACUAGGGG-GGCCCGACUGUUUA--AUAAAAACACAG-GUCCCAGCUAGCCCGA
AAGUACUG----GGGCCGACGCCUGCCCAGUGCCGGUAUGUGAA-CAAC-----------
--------CGGGUGAAGCACCGGUAAACGGCGGGGGUAACU------AUAACCCUCUUAA
GGUAGCGAAAUUCCUUGUCGG--------------------------------UUAAAUG
CCGACCUGC----------------------------------------AUGAA------
------------------------------------UGGCGUAACGACUGUCCCCGGACC
CCCGGUGG------------GAAGCGAAGACCCCAUGGA-GCUUUACUGCAGCCUGCC--
-----------------------GUUGUGCG---CAGCGUAGGCGGGAGGGGACAGCGGU
AGGUGGGCA--GUUUGGC-UGGGGCG----------------------------------
--------------------------------------GCACGCCC-C--CGAAAAGGUA
UCGGGGGCGCCCUAAGGUC-----------------------------------------
------------------------------------------------------------
------GAAAGGGUGGCCUAGCGAACCGGUGGGGGCCAGGGAU--GACAG-----AAAAG
CUACCCUGGGGAUAACA-GAGUCGUCUCGGGCGAGAGCCCAUAUCGACCCCGAGGCUUGC
UACCUCGCUGUCGGCUCUCCCCAUCCUGGCC-CU-GCAGCAGGGGCCAAG-GGUGGGGGU
GUUCACCCAUUAAAGGGGA---ACGUGAGCUGGGUUUAGACCGUCGUGAGACA-GGUCGG
AUGCUAUCUACCGGGGG-UGU-UGGCCGCCUGAGGGGAUAGUACGAGAGGAACAGAUAAG
GCCUGAAGGCAUCUAAGGCCGAA---------------------
;no comment
Thermoc_ce
CCGGCGGACGGCUCAGUAACACGUCGGUAACC-UACCCUCGGGAG--GGGGAUAACCCCG
GGAAACUGGGGCUAAUCCCCCAUCGCCCGAGGAUGGGCCGGCGGCCGAUUAGGUAGUUGG
UGGGGUAACGGCCCACCAAGCCGAAGAUCGGUACGGGCCAUGAGAGUGGGAGCCCGGAGA
UGGACACUGAGACACGGGUCCAGGCCCUACGGGGCGCAGCAGGCGCGAAACCUCCGCAAU
GCGGGCAACCGCGACGGGGGGACCCCCAGUGCCGUAAUAAGGGCUGGGCAAGGCCGGUGG
CAGCCGCCGCGGUAAUAC-CGGCGGCCCGAGUGGUGGCCGCUAUUAUUGGGCCUAAAGC-
GUCCGUAGCCGGC--GAC--------GGU-----GAG--GGACGAAG-GCCAGGGGAGCG
AACCGG-AUUAGAUACCCGGGUAGUCC--UGGCUG-UAAAGGAUGAGGGAAGCCG--UUA
AGCC-------G--CCUGGGGAGUA-CGGC----CGCAUGGCUGAAACUUAAA-GGAAUU
GGCG----GGGAGCACUACAA-GGGGUGGAGCGUGCGGUUUAAUUGGAU-UCAACG--CC
GGGAACCU--ACGC----------------------------------------------
--------GACG-----AGA------GGAGGUGCAUGGCCGCCGUCAGC-UCGUACC-GU
GAGGCGUCCACUUA-AGUGUGGUAACGAGCGAGA-CCCGAGGAAGGAGCGGGCGACGG--
-UAGGUCAGUAUGCCCC--------GAAACGGGC-UAC-ACGCGCGCUACAAUGGACAAU
GG-GAGUUCGGAUCGCGGGCUGCAA---CUCGCCCGCGUGAAGC-----------UGGAA
UCCC---------------UAGUACCCGG----CGGCGAAUACGUCCCUGCUCCUUGCAC
ACACCGCCCGUCACUC-CACCCGAGGGG--GGGAGAAGUCGUAACAAGGUAGCCGUAGGG
GAACCUACGGCUCGAUCACCUC----GGUGGAUGGCUCGGCCGACGAAGGGCGUGCGAUA
AGCCGGCGAGGCGUUCCCG-AAUGGGACCUGAAUUGAAA-CAUCUUAGUAC-CCGCAGGA
AAAGAAA--GC-AAA---GAUGCCGUUAGU-AGGGGCGACCGAACCUGAGUACCAACCCU
AAAUACGGACCGAUAGCGA-ACGU-ACCGUGAGGG--A-AAGCUG-AAAAGCACCCCCAG
GGGGUGAAAAGAGCCUGAAACCUCCGUCUUGGAUCACGGGGCAGGGAGUAGGGAAACCGA
AGACCCGAAG--CCGGUCGAUC-UA-GCCCGGGGC--------------------A-GG-
GUG------AA--GU-----------GGAGGCCC--------------------------
-------GAUGUGAAAGGCCAAUCGAGGCCGGC-GAUAGCUGGUUCCCGCCGAAUGCCGG
UAGAG-CCAAACUCCGAAC---------------------------------------CC
GAGAG-GGGAACAACCCAGACCGG-GGUUAAGGCCCCUAAUAAGUGA---------GACA
GCGGGGAGGUAGGCUUAGAAGCAG---CCACCUUUAAAGAGUGCGUAACAGCUCACCCGU
CGAGGGCCCCGAAAAUGGAC-GGGGCUA-AGUAGGCGGGCGUGCCCGUACCGAGAACCGA
CACAGGUGCC-------------------------------------UAAGGCAG-GGAA
CUCGG-------CAAAU-UGGCC---C-CGUAACUUCGGGAUAAGGCAG-----------
----UGACUCGGGG-GACCCGACUGUUUA--GUAAAAACACAG-GUCCCAGCUAGCCCGA
AAGUACUG----GGGCCGACGCCUGCCCAGUGCCGGUAUGUGAA-CAAC-----------
--------CGGGUGAAGCACCGGUAAACGGCGGGGGUAACU------AUAACCCUCUUAA
GGUAGCGAAAUUCCUUGUCGG--------------------------------UUAAAUG
CCGACCUGC----------------------------------------AUGAA------
------------------------------------UGGCGUAACGACUGUCCCCGGACC
UCCGGUGG------------GAAGCGAAGACCCCAUGGA-GCUUUACUGCAGCCUGCC--
-----------------------GUUGUGCG---CAGCGUAGGCGGGAGGGGACAGCGGU
AGGUGGGCA--GUUUGGC-UGGGGCG----------------------------------
--------------------------------------GCACACCC-U--CGAAAAGGUA
UCGAGGGUGCCCUAAGGUC-----------------------------------------
------------------------------------------------------------
------GAAAGCGUGGCCUAGCGAACCGGUGGGGGCCAGGGAU--GACAG-----AAAAG
CUACCCUGGGGAUAACA-GAGUCGUCUCGGGCGAGAGCCCAUAUCGACCCCGAGGCUUGC
UACCUCGCUGUCGGCUCUUCCCAUCCUGGCC-CU-GCAGCAGGGGCCAAG-GGUGGGGGU
GUUCACCCAUUAAAGGGGA---ACGUGAGCUGGGUUUAGACCGUCGUGAGACA-GGUCGG
AUGCUAUCUACCGGAGG-UGU-UGGCCGCCUGAGGGGACAGUACGAGAGGAACAGAUAAG
GCCUGAAAGCAUCUAAGGCCGAA---------------------
;no comment
Pyrococ_fu
CCGGCGGACGGCUCAGUAACACGUCGGUAACC-UACCCUCGGGAG--GGGGAUAACCCCG
GGAAACUGGGGCUAAUCCCCCAUCGCCCGAGGAUGCGGCGGCGGCCGAUUAGGUAGUUGG
UGGGGUAACGGCCCACCAAGCCGAAGAUCGGUACGGGCCGUGAGAGCGGGAGCCCGGAGA
UGGACACUGAGACACGGGUCCAGGCCCUACGGGGCGCAGCAGGCGCGAAACCUCCGCAAU
GCGGGAAACCGCGACGGGGGGACCCCCAGUGCCGUAAUAAGGGCUGGGCAAGGCCGGUGG
CAGCCGCCGCGGUAAUAC-CGGCGGCCCGAGUGGUGGCCACUAUUAUUGGGCCUAAAGC-
GGCCGUAGCCGGC--GAC--------GGU-----GAG--CGCGGAAG-GCCAGGGGAGCG
AACCGG-AUUAGAUACCCGGGUAGUCC--UGGCUG-UAAAGGAUGAGGGAAGCCG--UUA
AGCC-------G--CCUGGGGAGUA-CGGC----CGCAAGGCUGAAACUUAAA-GGAAUU
GGCG----GGGAGCACUACAA-GGGGUGGAGCGUGCGGUUUAAUUGGAU-UCAACG--CC
GGGAACCU--ACGC----------------------------------------------
--------GACG-----AGA------GGAGGUGCAUGGCCGCCGUCAGC-UCGUACC-GU
GAGGCGUCCACUUA-AGUGUGGUAACGAGCGAGA-CCCGAGGAAGGGGCGGGCGACGG--
-UAGGUCAGUAUGCCCC--------GAAACGGGC-UAC-ACGCGCGCUACAAUGGACAAU
GG-GAGUUCGGAUCGCGGGCUGCAA---CUCGCCCGCGUGAAGC-----------UGGAA
UCCC---------------UAGUACCCGG----CGGCGAAUACGUCCCUGCUCCUUGCAC
ACACCGCCCGUCACUC-CACCCGAGGGG--GGGAGAAGUCGUAACAAGGUAACCGUAGGG
GAACCUACGGCUCGAUCACCUC----GGUGGAUGGCUCGGCCGACGAAGGGCGUGCGAUA
AGCCGGCGAGGCGUUCCCG-AAUGGGACCUGAAUUGAAA-CAUCUUAGUAC-CCGCAGGA
AAAGAAA--GC-AAA---GAUGCCGUGAGU-AGGGGCGACCGAACCUGAGUACCAACCCU
AAAUACGGACCGAUAGCGA-ACGU-ACCGUGAGGG--A-AAGCUG-AAAAGCACCCCAGG
GGGGUGAAAAGAGCCUGAAACCUCCGUCUUGAAACACGGGGCAGGGAGUAGGGAAACCGA
AGACCCGAAA--CCGGUCGAUC-UA-GCCCGGGGC--------------------A-GG-
GUG------AA--GU-----------GGAGGCCC--------------------------
-------GCUGUGAAAGGCCAAUCGAGGCCGGA-GAUAGCUGGUUCCCGCCGAAUGCCGG
UAGAG-CCAAACUCCGAAC---------------------------------------CC
GAGAG-GGGAACAACCCAGACCGG-GGUUAAGGCCCCAAAUAAGUGA---------GACA
GCGGGGAGGUAGGCUUAGAAGCAG---CCACCUUUAAAGAGUGCGUAACAGCUCACCCGU
CGAGGGCCCCGAAAAUGGAC-GGGGCUA-AGUAGGCGGGCGUGCCCGUACCGAGAACCGA
CACAGGUGCC-------------------------------------UAAGGCAG-GGAA
CUCGG-------CAAAC-UGGCC---C-CGUAACUUCGGGAGAAGGCAG-----------
----UGACUAGGGG-GGCCCGACUGUUUA--AUAAAAACACAG-GUCCCAGCUAGCCCGA
AAGUACUG----GGGCCGACGCCUGCCCAGUGCCGGUAUGUGAA-CAAC-----------
--------CGGGUGAAGCACCGGUAAACGGCGGGGGUAACU------AUAACCCUCUUAA
GGUAGCGAAAUUCCUUGUCGG--------------------------------UUAAAUG
CCGACCUGC----------------------------------------AUGAA------
------------------------------------UGGCGUAACGACUGUCCCCGGACC
CCCGGUGG------------GAAGCGAAGACCCCAUGGA-GCUUUACUGCAGCCUGCC--
-----------------------GUUGUGCG---CAGCGUAGGCGGGAGGGGACAGCGGU
AGGUGGGCA--GUUUGGC-UGGGGCG----------------------------------
--------------------------------------GCACGCCU-C--CGAAAAGGUA
UCGGAGGCGCCCUAAGGUC-----------------------------------------
------------------------------------------------------------
------GAAAGGGUGGCCUAGCGAACCGGUGGGGGCCAGGGAU--GACAG-----AAAAG
CUACCCUGGGGAUAACA-GAGUCGUCUCGGGCGAGAGCCCAUAUCGACCCCGAGGCUUGC
UACCUCGCUGUCGGCUCUUCCCAUCCUGGCC-CU-GCAGCAGGGGCCAAG-GGUGGGGGU
GUUCACCCAUUAAAGGGGA---ACGUGAGCUGGGUUUAGACCGUCGUGAGACA-GGUCGG
AUGCUAUCUACCGGGGG-UGU-UGGCCGCCUGAGGGGAUAGUACGAGAGGAACAGAUAAG
GCCUGAAAGCAUCUAAGGCCGAA---------------------
;no comment
Archaeo_fu
CCGGCGGACGGCUCAGUAACACGUGGACAACC-UGCCCUCGGGUG--GGGGAUAACCCCG
GGAAACUGGGGCUAAUCCCCCAUCGCCCGAGGAUGGGUCUGCGGCGGAUUAGGUUGUUGG
UGGGGUAACGGCCCACCAAGCCGAAGAUCCGUACGGGCCAUGAGAGUGGGAGCCCGGAGA
UGGACCCUGAGACACGGGUCCAGGCCCUACGGGGCGCAGCAGGCGCGAAACCUCCGCAAU
GCGGGAAACCGCGACGGGGUCAGCCGGAGUGCUCGAGCAAGGGCCGGGCAAGGCCGGUGG
CAGCCGCCGCGGUAAUAC-CGGCGGCCCGAGUGGCGGCCACUUUUAUUGGGCCUAAAGC-
GUCCGUAGCCGGC--GAC--------GGU-----GAG--GGACGAAG-GCCAGGGGAGCG
AACCGG-AUUAGAUACCCGGGUAGUCC--UGGCUG-UAAACGAUGAGGGAAGCCG--UUA
AGCC-------G--CCUGGGGAGUA-CGGC----CGCAAGGCUGAAACUUAAA-GGAAUU
GGCG----GGGAGCACUACAA-CGGGUGGAGCCUGCGGUUUAAUUGGAU-UCAACG--CC
GGGAAGCU--ACGA----------------------------------------------
--------GACA-----AGA------GGUGGUGCAUGGCCGCCGUCAGU-UCGUACU-GU
GAAGCAUCCUGUUA-AGUCAGGCAACGAGCGAGA-CCCGAGGAAGGUGCGGGCAACGG--
-CAGGUCCGUAUGCCCC--------GAAUCGGGC-UAC-ACGCGGGCUACAAUGGACAAU
GG-GACCUGGGAUCGAGGGCUGCAA---CUCGCCCUCGUGAACC-----------UGGAA
UCCG---------------UAGUAAUCGG----CGGUGAAUACGUCCCUGCUCCUUGCAC
ACACCGCCCGUCAAGC-CACCCGAGGGG--GGGCUAAGUCGUAACAAGGUAGCCGUAGGG
GAAUCUGCGGCUGGAUCACCU-----GGUGGAUGGCUCGGCCGACGAAGGGCGUGCGAAA
AGCGGGGGAGGCGUUCCCG-AAUGGGAUAUGAAAGGAAA-CAUCUGUGUAC-CCGCAGGA
AAAGAAA--GCAAAC---GAUGCCGUGAGU-AGGGGCGACCGAACCUGAGUACCAAGGCU
AAAUACGGUCCGAUAGCGC-AAGU-AGGGUGACCG--A-AAGCUG-AAAAGAACCCCAGG
GGAGUGAAAAGAGCCUGAAAUCUACGUUCUGAAGAACGGGCCAGGGAGUAGGGAAACCGA
CGACCCGAAG--CCGGGCGAUC-UA-GGCGGGGGC--------------------A-GG-
GUG------AA--GU-----------GGAGGCCC--------------------------
-------GCAGUGAAAGUCCAAUCGAGCCCGGG-GAUAGCUGGUUCCCCCCGAGAACCGG
UAGAG-CCAAACUCCGAAU---------------------------------------CC
GAGAG-GGAGACAACCCAGACCGG-GGUUAAGGCCCCUAAUAAGUGA---------GACA
GCGGGGAGGUAGGCUUAGAAGCAG---CCACCUUUAAAGAGUGCGUAACAGCUCACCCGC
CGAGGGCGCCGAAAAUGGAC-GGGGCUA-AGUAGGGGGGCGUGCCCGUACCGAGAACCGA
CACAGGUG-C-------------------------------------UAAGGCAG-GGAA
UUCGG-------CAAGU-UGGCC---C-CGUAUCUUUGGUAGAAGGCAG-----------
----UGACUAGGGG-GGAGCGACUGUUUA--CUAAAAACACAG-GGGGCUGCAAUCCGGC
AACUACAG----CCCCUGAGUCCUGCCCAGUGCGGGUACCUGAA-CAAC-----------
--------CGGGCGAAGGGCCCGUAAACGGCGGGGGUAACU------AUGACCCUCUUAA
GGUAGCGUAAUACCUUGCCGC--------------------------------UUAAUUG
GCGGCUUGC----------------------------------------AUGAA------
------------------------------------CGGAUUAACGACUGUCCCCGGACC
CCCGUUGG------------GAAGCGAAGACCCUGUGGA-GCUUUACUGCAGCCUGCC--
-----------------------GUUGUGCG---CAGGGUAGGCGGGAGGGGACAUCGGU
AGGUGGGCA--GUUUGGG-UGGGGCG----------------------------------
--------------------------------------CCACUCCC-C--CGAAAAGGUA
UCGGGGGAGCCCAAAGGUC-----------------------------------------
------------------------------------------------------------
------GAAAGGCGGGCCUAGCGAACCGGUGAGGCCGGGUGAC--GACAG-----AAAAG
CUACCCCAGGGAUAACA-GAGUUGUCCCCGGCGAGAGUACAUAUCGACCCGGGGGCUUGC
UACCUCGAUGUCGGCUCUCCCCAUCCUGGCC-GU-GCAGCAGCGGCCAAG-GGUGAGGUU
GUUCGCCUAUUAAAGGGGA---UCGUGAGCUGGGUUUAGACCGUCGUGAGACA-GGUCGG
UUGCUAUCUAACGGGGGUGUC-AGGGCGGCUGAGGGGAUAGUACGAGAGGAACGAUUAAA
GGCUGAAAGCAUCUAAGCCUGAA---------------------
;no comment
Methano_ja
CCGGCGCACGGCUCAGUAACACGUGGCUAACC-UACCCUCGGGUG--GGGGAUAACCUCG
GGAAACUGAGGCUAAUCCCCCAUUGCCCGAGGAUGGGGCUGCGGCGGAUUAGGUAGUUGG
UGGGGUAACGGCCCACCAAGCCUACGAUCCGUACGGGCCCUGAGAGGGGGAGCCCGGAGA
UGGACACUGAGACACGGGUCCAGGCC-UACGGGGCGCAGCAGGCGCGAAACCUCCGCAAU
GCGCGAAAGCGCGACGGGGGGACCCCGAGUGCCCAAAUAAGGGCUGGGCAAGUCCGGUGC
CAGCAGCCGCGGUAAUAC-CGGCGGCCCAAGUGGUGGCCACUGUUAUUGGGCCUAAAGC-
GUCCGUAGCCGGC--GAC--------GGU-----GAG--GGACGAAG-GCCAGGGGAGCA
AACCGG-AUUAGAUACCCGGGUAGUCC--UGGCUG-UAAACUCUGAGGGAAGCCG--UUA
AGCC-------G--CCUGGGGAGUA-CGGU----CGCAAGACUGAAACUUAAA-GGAAUU
GGCG----GGGAGCACUACAA-CGGGUGGAGCCUGCGGUUUAAUUGGAU-UCAACG--CC
GGGCAUCU--ACGC----------------------------------------------
--------GACG-----AGA------GGUGGUGCAUGGCCGUCGUCAGC-UCGUACC-GU
GAGGCGUCCUGUUA-AGUCAGGUAACGAGCGAGA-CCCGAGGAAGGUGCGGGCAACGA--
-CAGGUCCGCAUGCCCC--------GAAUCGGGC-UAC-ACGCGGGCUACAAUGGACAAU
GG-GAGUCCGGAUCGAGGGCUGUAA---CUCGCCCUCGUGAAGC-----------CGGAA
UCCG---------------UAGUAAUCGG----CGGUGAAUGCGUCCCUGCUCCUUGCAC
ACACCGCCCGUCACGC-CACCCGAGGGG--GGGCGAAGUCGUAACAAGGUAGCCGUAGGG
GAAC-UGCGGCUGGAUCACCU-----GGUGGAUGGCUCGGCCGAGGAAGGGCGUGCGAUA
AGCGGGGGAGGCGUCCCCG-AAUGGGACUUGAAAAGAAG-CAUCCGAGUAC-CCGCAGGA
AAAGAAA--CCAAC----GAUGCCGGGAGU-AGGGGCGACCGAACCUGAGUACCAACCCU
AAAUACGGACCGAUAGCGA-ACGU-ACCGUGAGGG--A-AAGCUG-AAAAGCACCCCGGG
G-GGUGAAAAGAGCCUGAAACCUCCGUUUCGAAAAACGGGCCGGGGAGUAGGGAAACCGA
CGACCCGAAA--CCGGGCGAUC-UA-GGCCGGGGU--------------------A-GG-
GUG------AA--GU-----------GGAGGCCC--------------------------
-------GCAGUGAAAAGCCAAUCGAGCCCGGA-GAUAGCUGGUUCCCCCCGAAAGCCGG
UAGAG-CCAAACUCCGAAC---------------------------------------CC
GAGAG-GGGAACAACCCGGACCCG-GGUUAAGGCCCCUAAUAAGUGA---------GACA
GCGGGGAGGUUGGCUUAGAAGCAG---CCACCUUUAAAGAGUGCGUAACAGCUCACCCGU
CGAGGGCCCCGAAGAUAACG-GGGG-CA-AGUAGGGGGGCGUCCCCGUACCCAGAACCGA
CACAGGUGCC-------------------------------------UAAGGCAG-GGAA
GUCGG-------CAAAU-UGGCC---C-CGUAACUUCGGGAGAAGGCAG-----------
----UGGCCAGGGG-GGUCCGACUGUUUA--AUAAAAACACAG-GUCUUGGCUAGCCCGU
AAGUACCA----AGGCCGACGCCUGCCCAGUGCCGGUACGUGAA-CAAC-----------
--------CGGGCGAAGCGCCGGUAAACGGCGGGGGUAACU------AUAACCCUCUUAA
GGUAGCGAAAUUCCUUGUCGG--------------------------------GUAAGUU
CCGACCUGC----------------------------------------AUGAA------
------------------------------------UGGCGUAACGACUGUCCCGGGACC
CCCAGUGG------------GAAGCGAAGACCCCGUGGA-GCUUUACUGCAGCCUGUC--
-----------------------GUUGUGCA---CAGCGUAGGUGGGAGCGGACACCGGC
AGGUGGGCA--GUUUGGC-UGGGGCG----------------------------------
--------------------------------------GCACCCCC-C--UGAAAAGGCA
UCAGGGGGGCCCAAAGGUC-----------------------------------------
------------------------------------------------------------
------GAAAGCCGGGCCUAGCGAACCGAUGGGGGCCAGGGAU--AACAG-----AAAAG
CUACCCCGGGGAUAACA-GAGUUGUCGCGGGCAAGAGCCCAUAUCGACCCCGCGGCUUGC
UACAUCGAUGUCGGUUCUUCCCAUCCUGGGC-CU-GCAGCAGGGCCCAAG-GGUGGGGCU
GUUCGCCCAUUAAAGGGGA---UCGUGAGCUGGGUUUAAACCGUCGUGAGACA-GGUUGG
UUGCUAUCUGCUGGGGG-UGU-UGGCCGCCUGAGGGGAUAGUACGAGAGGAACGAAUAAG
GGCUGAAGGCAUCUAAGCCCGAA---------------------
;no comment
Methano_va
AUGGCGGACGGCUCAUUAACACGUGGUUAACU-UAACCUCAGGUG--GAGCAUAACCUUG
GGAAACUGAGGAUAAUUCUCCAU-GCCCGAGGAUAGGACUGCGCUCGAUUAGGUAGUUGG
UGGGGUAAUGGCCCACCAAGCCUACGAUCGAUACGGGCCUUGAGAGAGGGAGCCCGGAGA
UGGGGACUGAGACACGGCCCCAGGCCCUACGGGGCGCAGCAGGCGCGAAACCUCCGCAAU
GCACGAAAGUGCGACGGGGGGACCCCAAGUGCUCAAAUAAGGGCUGGGCAAGUUCGGUGC
CAGCAGCCGCGGUAAUAC-CGACGGCCCGAGUGGUAGCCACUCUUAUUGGGCCUAAAGC-
GUCCGUAGCCGGC--GAC--------GGU-----GAG--GGACGAAA-GCCAGGGGCGCG
AACCGG-AUUAGAUACCCGGGUAGUCC--UGGCCG-UAAACUCUGAGGGAAGCCG--UUA
AGCC-------G--CCUGGGGAGUA-CGGU----CGCAAGACUGAAACUUAAA-GGAAUU
GGCG----GGGAGCACCACAA-CGGGUGGAGCCUGCGGUUUAAUUGGAU-UCAACG--CC
GGGCAUCU--ACGC----------------------------------------------
--------GACA-----AGA------GGUGGUGCAUGGCCAUCGUCAGC-UCGUACC-GC
GAGGCGUCCUGUUA-AGUCAGGUAACGAGCGAGA-CCCGAGGAAGGAGCGGGCAACGA--
-UAGGUCCGCAUGCCCC--------GAAUCGGGC-UAC-ACGCGGGCUACAAUGGACAAU
GG-GAGUUCGGAUCGUGGGCUGUAA---CUCGCCCACGUGAAGC-----------UGGAA
UCCG---------------UAGUAAUCGG----CGGUGAAUGUGUCCCUGCUCCUUGCAC
ACACCGCCCGUCACAC-CACCCGAGGGG--GGGUGAAGUCGUAACAAGGUAGCCGUAGGG
GAACCUGCGGCUGGAUCACCU-----GGGGAAUGGCUUGGCCGAUGAAGGACGUGCGAUA
AGCAGGCGAGGCGUUUCCG-AAUGGGACUUGGAUUGAAG-CAUCUUAGUAC-CCGCAGGA
AAAGAAA--UCAAC----GAUUCCGUUAGU-AGAGGCGAUUGAACCUGAGUACCAACUCU
AAAUACGGACCGAUAGCGU-ACGU-ACCGCGAGGG--A-AAGCUG-AAAAGCACCCUAGG
G-UGUGAAAAGAGCCUGAAACCUCCGUUUCGAAAAACGGGCCGGGGAGUAGGGAAACCAA
CGACCCGAAA--CCGGGCGAUC-UA-GGCCGGGGC--------------------A-AG-
GUG------AA--GU-----------GGAGGCCU--------------------------
-------GCAGUGAAAGGCCAAUCGAGCCCGGA-GAUAGCUGGUUCCCCUCGAAGGCCGG
UAGAG-CCAAACUCCGAAC---------------------------------------CU
GAGAC-GGGAAUAGCCGAGACUUG-GGUUAAGGCCCCUAAUAAGUGA---------GACA
GCAGGGAGGUUGGCUUAGAAGCAG---CCACCUUUAAAGAGUGCGUAACAGCUCACCUGU
CGAGGGCCCCGAAAAUGGAC-GGGG-CA-AGUAGGGGGGCGUUCCCGUACCCAGAACCGA
CACUGGUGCC-------------------------------------UAAGGCAG-GGAA
GUCGG-------CAAAU-UGGCU---C-CGUAACUUCGGGAGAAGGCAG-----------
----UGACCAGGGA-GGUCCGACUGUUUA--AUACAAACAUAG-GUCUUAGCGAGCCUGA
AAAUACUA----AGGCCGACGCCUGCCCAGUGCUGGUACGUGAA-CAAC-----------
--------CGGGCGAAGCGCCAGUAAACGGCGGGGGUAACU------AUAACCCUCUUAA
GGUAGCGAAAUUCCUUGUCGG--------------------------------GCAAGUU
CCGACCUGC----------------------------------------AUGAA------
------------------------------------UGGCGUAACGACUGUCCCCGAACU
UCCAGUGG------------GAAGCGAAGACCCCGUGGA-GCUUUACUGCAGCCUGUC--
-----------------------GUUGUGUA---CAGUGUAGGUGGGAGCGGACACCGGU
AGGUGGGCA--GUUUGGC-UGGGGCG----------------------------------
--------------------------------------GUACCCUC-C--UAAAAAUGCA
UCAGGAGGGCCCAAAGGUC-----------------------------------------
------------------------------------------------------------
------GAAAGCCGGGCCUAACGAACCGAUGGGGGCCAGGGAU--GACAA-----AAAAG
CUACCCCGGGGAUAACA-GAGUUGUCGCGGGCAAGAGCCCAUAUCGACCCCGCGGCUUGC
UACCUCGAUGUCGGUUUUUCCCAUCCUGGGU-CU-GCAGCAGGACCCAAG-GGUGGGGCU
GUUCGCCCAUUAAAGGGGA---UCAUGAGCUGGGUUUAGACCGUCGUGAGACA-GGUUGG
UUGCUAUCUGCUGGAUG-UGU-AGGCUGUCUGAGGGAAUAGUACGAGAGGAACGGAUAAG
AGCUGAAAGCAUCUAAGCUCGAA---------------------
;no comment
Methano_th
GUGGCGAACGGCUCAGUAACACGUGGAUAACC-UGCCCUUGGGAC--UGGGAUAACCCCG
GGAAACUGGGGAUAAACCUGGAUUGCCCAAGGAUGGGUCUGCGGCCGAUUAGGUAGUUGG
UAGGGUAACGGCCUACCAAGCCCAUCAUCGGUACGGGUUGUGAGAGCAAGAGCCCGGAGA
UGGAACCUGAGACAAGGUUCCAGGCCCUACGGGGCGCAGCAGGCGCGAAACCUCCGCAAU
GCACGCAAGUGCGACGGGGGAACCCCAAGUGC-CAAAUAAGGGCUGGGCAAGACCGGUGC
CAGCCGCCGCGGUAACAC-CGGCAGCUCAAGUGGUAGCCGCUUUUAUUGGGCCUAAAGC-
GUCCGUAGCCGGU--GAC--------GGU-----GAG--GGACGAAA-GCUAGGGGCGCG
AACCGG-AUUAGAUACCCGGGUAGUCC--UGGCCG-UAAACGAUGAGGGAAGCUG--UUA
AGCC-------G--CCUGGGAAGUA-CGGC----CGCAAGGCUGAAACUUAAA-GGAAUU
GGCG----GGGAGCACCACAA-CGCGUGGAGCCUGCGGUUUAAUUGGAU-UCAACG--CC
GGACAUCU--ACGC----------------------------------------------
--------GACA-----AGA------GGAGGUGCAUGGCCGCCGUCAGC-UCGUACC-GU
GAGGCGUCCUGUUA-AGUCAGGCAACGAGCGAGA-CCCGAGGAAGGAGUGGACGACGG--
-UAGGUCCGUAUGCCCC--------GAAUCGGGC-AAC-ACGCGGGCUACAAUGGACAAU
GG-GAGUUCGGAUCGAGGGCUGUAA---CUCGCCCUCGUGAAGC-----------UGGAA
UGCG---------------UAGUAAUCGG----CGGUGAAUACGUCCCUGCUCCUUGCAC
ACACCGCCCGUCACGC-CACCCAAAGGA--GGGCGAAGUCGUAACAAGGUAGCCGUAGGG
GAACCUGCGGCUGGAUCACCU-----GGGGGAUGGCUUGGCUGAUGAAGGCCGUGCGAUA
AGCAGGGGAGGAGUUGCCG-AAUGGGACUUGAACUGAAA-CAUCUUAGUAG-GCGGAGGA
AGAGAAA--GCAAUA---GAUGCCGUGAGU-AAUGGCGAAUGAACCUGAGUAGCAAUCCU
AAACACGGUCCGAUAGCGA-ACGU-ACCGUGAGGG--A-AAGCUG-AAAAGUACCCCAGG
GGUGUGAAAAGUGCCUGAAACCUCCGUCUUGAAACACGGGCCAGGGAGUAGGGAAACCGA
AAACCCGAAG--CCGGUCGAUC-UA-GCCCUGGGU--------------------A-GG-
AUG------AA--GU-----------GGAGGUCC--------------------------
-------GCAGUGAAAGGCCAAUCAAGGCCGGU-GACAGCUGGUUCCACCCGAAAGCCGG
UAGAG-CAAAACUCCGAAC---------------------------------------UC
GAGAG-AGGAACAACUCAGACUGG-GGUUAAGGUCCCUAAUAAGUCA---------GACA
AUGGGAAGGUGGGCUUAGAAGCAG---CCACCUUUAAAGAGUUCGUAACAGAUCACCCAU
CGAGGGCACCGAAAAUGGAG-GGGAAUA-AGUAGGGUGGCGUCCCCGUACCGAGAUCCGA
CACUGGUGCC-------------------------------------UAAGGCAG-GGAA
AUCGG-------CAAAU-UAGCC---C-CGUAACUUUGGGAGAAGGCAG-----------
----UGACAGGGGG-GGCCCGACUGUUUA--AUAAAAACAUAG-CUCCUAGCUAGCCCGU
GAGUACUG----GGGGCGACACCUGCCCAGUGCCGGCACGUGAA-CAAC-----------
--------GGGGUGAAGCGCCGGUAAACGGCGGGGGUAACU------AUAACCCUCUUAA
GGUAGCGAAAUGCCUUGCCGG--------------------------------AUAAGUA
CCGGCCUGC----------------------------------------AUGAA------
------------------------------------UGGUUGAACGACUGUCCCUAGACU
CCCAGUGG------------GAAGCGAAGACCCCGUAGA-GCUUUACUGCAGUCUGCU--
-----------------------GUUGUAUG---CAGUGUAGGUGGGAGGGGACAUCGGU
AGAUGGGCA--GUUUGGC-UGGGGCG----------------------------------
--------------------------------------GCACGCGC-U--UGAAAUGGUA
UCAAGCGCGCCCUAAGGUC-----------------------------------------
------------------------------------------------------------
------GAGAGCAGGGCCUAGCGAACCGGUGGGGGCCUGGGAU--GACAG-----AAAAG
CUACCUCGGGGAUAACU-GGGUGGUCGCAGGCAAGAGCCCAUAUCGACCCUGCGGCUUGC
UACUUCGAUGUCGGUUCUUUCCAUCCUGGGU-GU-GCAGCAGCACCAAAG-GGUGGGGUU
GUUCGCCCAUUAAAGGGGA---ACGUGAGCUGGGUUUAGACCGUCGUGAGACA-GGUUGG
UUGCUAUCUACUGGGAG-UGUGUGGUUGCCUGAGGGGACAGUACGAGAGGAACGGAUAAA
GGCUGAAGGCAUCUAAGCCUGAG---------------------
;no comment
Methano_ac
AUGGCGUACUGCUCAGUAACACGUGGAUAACC-UGCCCUUGGGUC--CGGCAUAACCCCG
GGAAACUGGGGAUAAUACCGGAUUGCCCAAGGAUGGGUCUGCGGCCUAUCAGGUAGUAGU
GGGUGUAACGUACCUACUAGCCGACAACGGGUACGGGUUGUGAGAGCAAGAGCCCGGAGA
UGGAUUCUGAGACAUGAAUCCAGGCCCUACGGGGCGCAGCAGGCGCGAAAACUUUACAAU
GCGGGAAACCGUGAUAAGGGGACACCGAGUGCCAGAGCAAGGGCCGGGCAAGACCGGUGC
CAGCCGCCGCGGUAACAC-CGGCGGCCCGAGUGGUGAUCGUGAUUAUUGGGUCUAAAGG-
GUCCGUAGCCGGC--GAC--------GGU-----GAG--GGACGAAA-GCUGGGGGCACG
AACCGG-AUUAGAUACCCGGGUAGUCC--CAGCCG-UAAACGAUGAGGGAAGCCG--UGA
AGCC-------A--CCUGGGAAGUA-CGGC----CGCAAGGCUGAAACUUAAA-GGAAUU
GGCG----GGGAGCACAACAA-CGGGUGGAGCCUGCGGUUUAAUUGGAC-UCAACG--CC
GGACAACU--ACAC----------------------------------------------
--------GACA-----AGA------GGAGGUGCAUGGCCGUCGCCAGU-UCGUACU-GU
GAAGCAUCCUGUUA-AGUCAGGCAACGAGCGAGA-CCCGAGGAAGGUGCGGGCCACGG--
-UAGGUCAGUAUGCCCC--------GAAUUGGGC-UAC-ACGCGGGCUACAAUGAACAAU
GG-GAGUUCGGAUCGAGGGCUGUAA---CUCGCCCUCGUGAAGC-----------UGGAA
UCCG---------------UAGUAAUCGG----CGGUGAAUACGUCCCUGCUCCUUGCAC
ACACCGCCCGUCAAAC-CACCCGAGGGG--GGGUUAAGGAAUUAUG--------------
--------------------------GGUGGAUGGCUCGGCUUAUGAAGGACGUGCGAUA
AGCGGGGUAGGUGUUUCCG-AAUGGGACCUGAAUUGAAA-CAUCUCAGUAG-GAGCGGGA
AAAGAAA--UCAAUU---GAUGCCGUAAGU-AACGGCGAGUGAACCUGAGUACCAAAACU
AAAUACUGACCGAUAGCGA-AAGU-AGGGUGACCG--A-ACGCUG-AAAAGUACCCCAGG
GAGGUGCAAAGUGCCUGAAACCUACGUUUUGAAGAACGGGCCAGGGAGUAGCGAAAGCAA
CGACCCGAAG--CCGGGUGAUC-UA-GGCGUGGGC--------------------A-GG-
UUG------AA--GU-----------GGAGGACC--------------------------
-------GUAGUGAAAUGCUAAUCUAACCCGGC-AUCCGCUGGUUCCUUCCGAAAACCAG
UAGAG-CCAAACUCCAAAC---------------------------------------CC
GUAAG-GGAGACAACCCAGCCCGU-GGUUAAGGUCCCCAAUAAGUGA---------GACA
GCUGGAAGGUUAGCUUAGAAGCAG---CUACCUUCAAAGAGUGCGUAACAGCUCACCAGU
CGAGGGCCCCGAAAAUUGAC-GGGGCUA-AGUAGGAAGGCGUUGCCGUACCGAGAACUGA
CACAGGUGCC-------------------------------------UAAGGCAG-GGAA
UUCGG-------CAAAU-UAGCU---C-CGUAACUUCGGGAUAAGGCAG-----------
----UGACCAGGGG-GCUCUAACUGUCUA--AUACCAACAUAG-GAGAUUGCAAACCCGU
AAGUACAA----UCUCUGAAUCCUGCUCAGUGCAGGUACCUGAA-CAAC-----------
--------GGGAAGAAGGGCCUGUAAACAGCGGGGGUAACU------AUGACCCUCUUAA
GGUAGCGUAGUACCUUGUCGC--------------------------------UUAAUUG
GCGACUUGC----------------------------------------AUGAA------
------------------------------------UGGAUCAAUGACUGUCCCUAAACC
UCUAGGGG------------GAAGUGAAGACCCCGUGGA-GCUUUACUGCAGCCUGUC--
-----------------------GUUGUGUA---CAGUGUAGGUAGGAGGGGACCCCGAU
AGGUGGGCA--GUUUGCC-UGGGGCG----------------------------------
--------------------------------------GGACGCCC-U--UGAAAAGAUA
UCAAGGGCGCGCAAUGGUC-----------------------------------------
------------------------------------------------------------
------GAAAGUCGGCUCUAGCGAACUGGUGGGGGCCAAAAAU--GACAG-----AAAAG
UUACCCCGGGGAUAAUU-GAGUCGUUGCCGGCAAGAGUACAUAUCGACCCGGCAGCUUGC
UACCUCGAUGUCGGUUCUUUCCAUCCUGGCC-GU-GCAGCAGCGGCCAAG-GGUGAGGUU
GUUCGCCUAUUAAAGGAGA---UCGUGAGCUGGGUUUAGACCGUCGUGAGACA-GGUCGG
UUACUAUCUACUAGAGG-UGC-CCGAGGUCUGCGGGUAUAGUACGAGAGGAACCAAUAAG
AGCUGAAUGCAUCUAAGCUCGAA---------------------
;no comment
Methano_ma
AUGGCGGACGGCUCAUUAACACGUGGUUAACA-UACCCUCAGGUG--GGGGAUAACCUUG
GGAAACUGAGGAUAAUACCCCAUCGCCUGAGGAUUGGACUGCGCUCGAUUAGGUAGUUGG
UGGGGUAAUGGCCCACCAAGCCUACGAUCGGUACGGGCCUUGAGAGAGGAAGCCCGGAGA
UGGGGACUGAGACACGGCCCCAGGCCCUACGGGGCGCAGCAGGCGCGAAACCUCCGCAAU
GCACGAAAGUGCGACGGGGGGAUCCCAAGUGCUCAAAUAAGGGCUGGGCAAGUUCGGUGC
CAGCAGCCGCGGUAACAC-CGACGGCCCGAGUGGUGGCCACUUUUAUUGGGCCUAAAGC-
GUCCGUAGCCGGC--GAC--------GGU-----GAG--GGACGAAA-GCCAGGGGCGCG
AACCGG-AUUAGAUACCCGGGUAGUCC--UGGCCG-UAAACUUUGAGGGAAGCCG--UUA
AGCC-------G--CCUGGGGAGUA-CGGU----CGCAAGACUGAAACUUAAA-GGAAUU
GGCG----GGGAGCACCACAA-CGGGUGGAGCCUGCGGUUUAAUUGGAU-UCAACG--CC
GGGCAUCU--ACGC----------------------------------------------
--------GACA-----AGA------GGUGGUGCAUGGCCAUCGUCAGC-UCGUACC-GC
GAGGCGUCCUGUUA-AGUCAGGUAACGAGCGAGA-CCCGAGGAAGGAGCGGGCAACGA--
-UAGGUCCGCAUGCCCC--------GAAUCGGGC-UAC-ACGCGGGCUACAAUGGACAAU
GG-GAGUUCGGAUCGUGGGCUGUAA---CUCGCCCACGUGAAGC-----------UGGAA
UCCG---------------UAGUAAUCGG----CGGUGAAUGUGUCCCUGCUCCUUGCAC
ACACCGCCCGUCACAC-CACCCGAGGGG--GGGU------GUUAUG--------------
--------------------------GGUGGAUGGCUCGGCUGAUGAAGGACGUGCGAUA
AGCGGGGUAGGUGUCUCCG-AAUGGGACCUGAAUUGAAA-CAUCUCAGUAG-GAGCUGGA
AAAGAAA--UCAAAC---GAUGCCGUAAGU-AACGGCGAGUGAACCUGAGUACCAAAACU
AAAUACUGACCGAUAGCGA-AAGU-AGGGUGACCG--A-ACGCUG-AAAAGUACCCCAGG
GAGGUGCAAAGUGCCUGAAACCUACGUUUUGAAGAACGGGCCAGGGAGUAGCGAAAGCAA
CGACCCGAAG--CCGGGUGAUC-UA-GGCGUGGGC--------------------A-GG-
UUG------AA--GU-----------GGAGGACC--------------------------
-------GCAGUGAAAUGCUAAUCUAACCCGGC-AUCCGCUGGUUCCUUCCGAAAACCAG
UAGAG-CCAAACUCCAAAC---------------------------------------CC
GUAAG-GGAGACAACCCAGCCCGU-GGUUAAGGUCCCCAAUAAGUGA---------GACA
GCUGGAAGGUUAGCUUAGAAGCAG---CUACCUUCAAAGAGUGCGUAACAGCUCACCAGU
CGAGGGCCCCGAAAAUUGAC-GGGGCUA-AGUAGGAAGGCGUUGCCGUACCGAGAACUGA
CACAGGUGCC-------------------------------------UAAGGCAG-GGAA
UUCGG-------CAAAU-UAGCU---C-CGUAACUUCGGGAUAAGGCAG-----------
----UGACCAGGGG-GCUCUAACUGUCUA--AUACCAACAUAG-GAGAUUGCAAACCCGU
AAGUACAA----UCUCUGAAUCCUGCUCAGUGCAGGUACCUGAA-CAAC-----------
--------GGGAAGAAGGGCCUGUAAACAGCGGGGGUAACU------AUGACCCUCUUAA
GGUAGCGUAGUACCUUGUCGC--------------------------------UUAAUUG
GCGACUUGC----------------------------------------AUGAA------
------------------------------------UGGAUCAAUGACUGUCCCUAAACC
UCUAGGGG------------GAAGUGAAGACCCCGUGGA-GCUUUACUGCAGCCUGUC--
-----------------------GCUGUGUA---CAGAGUAGGUAGGAGGGGACCCCGAU
AGGUGGGCA--GUUUGCC-UGGGGCG----------------------------------
--------------------------------------GGACGCCC-U--UGAAAAGAUA
UCAAGGGCGCGCAAUGGUC-----------------------------------------
------------------------------------------------------------
------GAAAGUCGGUUCUAGCGAACUGGUGGGGGCCAAAAAU--GACAG-----AAAAG
UUACCCCGGGGAUAAUU-GAGUCGUUGCCGGCAAGAGUACAUAUCGACCCGGCAGCUUGC
UACCUCGAUGUCGGUUCUUUCCAUCCUGGCC-GU-GCAGCAUCGGCCAAG-GGUGAGGUU
GUUCGCCUAUUAAAGGAGA---UCGUGAGCUGGGUUUAGACCGUCGUGAGACA-GGUCGG
UUACUAUCUACUAGAGG-UGC-ACAAGGUCUGCGGGUAUAGUACGAGAGGAACCAAUAAG
AGCUGAAUGCAUCUAAGCUCGAA---------------------
;no comment
Haloarc_ma
GUGGCAUAUAGCUCAGUAACACGUGGCCAAAC-UACCCUACAGAC--CGCGAUAACCUCG
GGAAACUGAGGCCAAUAGCGGAUCGCUGUAGGAUGUGGCUGCGGCCGAUUAGGUAGAUGG
UGGGGUAACGGCCCACCAUGCCGAUAAUCGGUACGGGUUGUGAGAGCAAGAACCUGGAGA
CGGUAUCUGAGACAAGAUACCGGGCCCUACGGGGCGCAGCAGGCGCGAAACCUUUACACU
GCACGACAGUGCGAUAGGGGGACUCCGAGUGUGAGAACAAGGACUGGGCAAGACCGGUGC
CAGCCGCCGCGGUAAUAC-CGGCAGUCCGAGUGAUGGCCGAUAUUAUUGGGCCUAAAGC-
GUCCGUAGCCGGC--GAC--------GGU-----GAG--GGACGAAA-GCUAGGGUCUCG
AACCGG-AUUAGAUACCCGGGUAGUCC--UAGCUG-UAAACGAUGAGGGAAGCCG--AGA
AGCC-------G--CCUGGGAAGUA-CGUC----UGCAAGGAUGAAACUUAAA-GGAAUU
GGCG----GGGAGCACCACAA-CCGGAGGAGCCUGCGGUUUAAUUGGAC-UCAACG--CC
GGACAUCU--ACCC----------------------------------------------
--------GACA-----AGA------GGAGGUGCAUGGCCGCCGUCAGC-UCGUACC-GU
GAGGCGUCCUGUUA-AGUCAGGCAACGAGCGAGA-CCCGAGGAAGGAACGGGCAACGG--
-UAGGUCAGUAUGCCCC--------GAAUGGGGC-AAC-ACGCGGGCUACAAUGGACAGU
GG-GAGUUCGGAUUGCGGGCUGAAA---CCCGCCCGCAUGAAGC-----------UGGAU
UCGG---------------UAGUAAUCGG----CGGUGAAUACGUCCCUGCUCCUUGCAC
ACACCGCCCGUCAAAG-CACCCGAGGGG--GGCUUAAGUCGUAACAAGGUAGCCGUAGAG
GAAUCUGUGGCUGGAUCACCUCCUU-GGUGGAUUGCUCGGCUGAUGAAGGACGUGCGAUA
AGCUGGGGAGCCGUUUCCG-AAUGAGAAUCGAACUGAAA-CAUCUCAGUAU-CGGGAGGA
ACAGAAA--ACGCAA---GAUGUCGUUAGU-AACCGCGAGUGAACCAGAGUAGCAAGGCU
AAACACAGACCGAUAGUGA-ACGU-AGUGUGAACG--A-ACGCUG-CAAAGUACCCUAGG
GAGGCGAAUAGAGCAUGAAAUCUACGUUUUGAAAAACGAGCCAGGGAGUAGGGAAACCGA
CGACCCGAAU--CCGGACGAUC-UA-CGCAUGGAC--------------------A-AG-
AUG------AA--GU-----------GGAAGUCU--------------------------
-------GUUGUGAAAGGCCCAUCGAGUCCGGC-AACAGCUGGUUCCAAUCGAAAACCGG
UAGAG-CCAAACUCCAAAC---------------------------------------UU
AGGAG-GGGAACAACCCAGAGAUA-GGUUAAGGUCCCCAAUAAGUGA---------GACA
GCCGGGAGGUGAGCUUAGAAGCAG---CUACCUCUAAGAAAAGCGUAACAGCUUACCGGC
CGAGGGCGCCCAAAAU-GAUCGGGACUA-AGUAGAUUGGCGCUCCCGUACCGAGAACCGA
CACAGGUGUC-------------------------------------CAAGGCAG-GGAA
UUCGG-------CAAGU-UAGUC---C-CGUACCUUCGGAAGAAGGCAG-----------
----UGACUCGGAA-GCUCGGACUGUCUA--GUAACAACAUAG-GUGACCGCAAAUCCGC
AAGUACGG----UCACUGAAUCCUGCCCAGUGCAGGUAUCUGAA-CAAG-----------
--------AGGACGAAGGACCUGUCAACGGCGGGGGUAACU------AUGACCCUCUUAA
GGUAGCGUAGUACCUUGCCGC--------------------------------AUCAGUA
GCGGCUUGC----------------------------------------AUGAA------
------------------------------------UGGAUUAACCACUGUCCCAACACA
CCCAGGGG------------GAAGCGAAGACCCUAUGGA-GCUUUACUGCAGGCUGUC--
-----------------------GCUGUGUG---CAGCAUAGGUAGGAGUGGACACCGAU
AGCCGGGCA--GUUUGAC-UGGGGCG----------------------------------
--------------------------------------GUACGCGC-U--CGAAAAGAUA
UCGAGCGCGCCCUAUGGUC-----------------------------------------
------------------------------------------------------------
------GAAAGCGUGGUCUAGCGAACCGAUGCGGGCAAUUGAU--GACAG-----AAAAG
CUACCCUAGGGAUAACA-GAGUCGUCACUCGCAAGAGCACAUAUCGACCGAGUGGCUUGC
UACCUCGAUGUCGGUUCCCUCCAUCCUGCCC-GU-GCAGAAGCGGGCAAG-GGUGAGGUU
GUUCGCCUAUUAAAGGAGG---UCGUGAGCUGGGUUUAGACCGUCGUGAGACA-GGUCGG
CUGCUAUCUACUGGGUG-UGUAAUGGUGUCUGACAAGAUAGUACGAGAGGAACUA-UAAG
AGCUGAACGCAUCUAAGCUCGAA---------------------
;no comment
Natrono_ma
GUAGCAGAUAGCUCAGUAACACGUGGCCAAAC-UACCCUAUGGAU--CCAGACAACCUCG
G-AAACUGAGGCUAAUCUGGAAUCGCCAUAGGAUGUGGC--CGGCCGAUUAGGUAGACGG
UGGGGUAACGGCCCACCGUGCCGAUAAUCGGUACGGGUUGUGAGAGCAAGAGCCCGGAGA
CGGUAUCUGAGACAAGAUACCGGGCCCUACGGGGCGCAGCAGGCGCGAAACCUUUACACU
GCACGCCAGUGCGAUAAGGGGACUCCAAGUGCGAGAAUAAGUGCUGGGCAAGACCGGU-C
CAGCCGCCGCGGUAA-AC-CGGCAGCACGAG--AUGACCGGUGUUAUUGGGCCUAAAGC-
GUCCGUAGCUGGC--GAC--------GGU-----GAG--GGACGAAA-GCUCGGGUCACG
AACCGG-AUUAGAUACCCGGGUAGUCC--GAGCUG-UAAACGAUGAGGGAAGCCG--UGA
AGCC-------G--CCUGGGAAGUA-CGUC----CGCAAGGAUGAAACUUAAA-GGAAUU
GGCG----GGGAGCACUACAA-CCGGAGGAGCCUGCGGUUUAAUUGGAC-UCAACG--CC
GGACAUCU--ACCC----------------------------------------------
--------GACA-----AGA------GGAGGUGCAUGGCCGCCGUCAGC-UCGUACC-GU
GAGGCGUCCUGUUA-AGUCAGGCAACGAGCGAGA-CCCGAGGAAGGAACGGGCAACGG--
-UAGGUCAGUAUGCCCC--------GAAUGGGGC-AAC-ACGCGGGCUACAAUGGACAGU
GG-GACUUCGGAUUGAGGGCUGAAA---CUCGCCCUCAUGAAGC-----------UGGAU
UCGG---------------UAGUAAUCGG----CGGUGAAUACGUCCCUGCUCCUUGCAC
ACACCGCCCGUCAAAG-CACCCGAGGGG--GGCUUAAGUCGUAACAAGGUAGCCGUAGGG
GAAUCUGCGGCUGGAUCACCUCCAG-GGUGGAUCGCUCGGCUGAAGACGGACGUGCGAUA
AGCCAGGGACCCGUUUCCG-AAUGGGAAUCGAACUGAAA-CAUCUCAGUAU-CGGCAGGA
AAAGAAA--ACGUAA---GAUGUCGUUAGU-ACUGGCGAAGGAACCAGAGUAUCAAGACU
AAACACUGACCGAUAGCGA-ACGU-AGUGUGAACG--A-ACGCUG-AAAAGCACCCCAGG
GAGGUGCAUAGGGCGUGAAAUCUACGUUUUGAAAAACGAACCAGGGAGUAGGGAAACCGA
CGACCCGAAA--CUGGAUGAUC-UA-GACGUGGGC--------------------A-AG-
GUG------AA--GU-----------GGAGGCCU--------------------------
-------GUUGUGAAAGGCCCAUCGAAUCCAGA-AACAGCUGGUUCCAACCGAAAACCGG
UAGAG-CCCAACUCCGAAC---------------------------------------CU
GUAAG-GGAGACAACCCAGAGCUG-GGUUAAGGUCCCAAAUAAGUGA---------GACA
GCCGGGAGGUGAGCUUAGAAGCAG---CUACCUCUAAGAAAAGCGUAACAGCUUACCGGC
CGAGGGCGCCCAAAAU-GAUCGGGGCUA-AGUAGGUUGGCGUUCCCGUACCGAGAUCCGA
CACAGGUACC-------------------------------------CAAGGUAG-GGAA
UUCGG-------CAAGU-UAGUC---C-CGUACGUUCGCAAUAAGGCAG-----------
----UGACUCGGGC-GCUCCGACUGUCUA--GUAACAACAUAG-GUGACCGCAAAUCCGC
AAGUACGG----UCACUGAAUCCUGCCCAGUGCGGGUAUCUGAA-CAAG-----------
--------GGGACGAAGGACCCGUUAACGGCGGGGGUAACU------AUGACCCUCUUAA
GGUAGCGUAGUACCUUGCCGC--------------------------------UUCAGUA
GCGGCUUGC----------------------------------------AUGAA------
------------------------------------UGGAUCAACGACUGUCCCAACACC
CCCAAGGG------------GAAGCGAAGACCCUAUAGA-GCUUUACUGCAGGCUGUC--
-----------------------ACUGUGUG---CAGCAUAGGUAGGAGGGGACACUGGU
AGCCGGGCA--GUUUGAC-UGGGGCG----------------------------------
--------------------------------------GUACGCGC-C--UGAAAAGAUA
UCGGGCGCGCCCCAAGAUC-----------------------------------------
------------------------------------------------------------
------GAAAGCGUGGUCUAGCGAACCGAUGCGGCCAAUUGCU--GACAA-----AAAAG
CUACCUUAGGGAUAACA-GAGUCGUCACCCGCAAGAGCACAUAUCGACCGGGUGGCUUGC
UACCUCGAUGUCGGUUCCCUCCAUCCUGCCC-GU-GCAGAAGCGGGCAAG-GGUGAGGUU
GUUCGCCUAUUAAAGGAGG---UCGUGAGCUGGGUUUAGACCGUCGUGAGACA-GGUCGG
CUGCUAUCUAUUGGGGG-UGUUAUGGUUCCUGACGGGAUAGUACGAGAGGAACUA-UAAG
AGCUGAACGCAUCUAAGCUCGAA---------------------
;no comment
Halofer_me
GUGGCGAAAAGCUCAGUAACACGUGGCCAAAC-UACCCUACAGAG--AACGAUAACCUCG
GGAAACUGAGGCUAAUAGUUCAUCGCUGUAGGAUGUGGCUGCGGCCGAUUAGGUAGACGG
UGGGGUAACGGCCCACCGUGCCAAUAAUCGGUACGGGUUGUGAGAACAAGAGCCCGGAGA
CGGAAUCUGAGACAAGAUUCCGGGCCCUACGGGGCGCAGCAGGCGCGAAACCUUUACACU
GCACGCAAGUGCGAUAAGGGGACCCCAAGUGCGAGAAUAAGAGCUGGGCAAGACCGGUGC
CAGCCGCCGCGGUAAUAC-CGGCAGCUCAAGUGAUGACCGAUAUUAUUGGGCCUAAAGC-
GUCCGUAGCCGGC--GAC--------GGU-----GAG--GGACGAAA-GCUAGGGUCUCG
AACCGG-AUUAGAUACCCGGGUAGUCC--UAGCUG-UAAACGAUGAGGGAAGCCG--UGA
AGCC-------G--CCUGGGAAGUA-CGUC----CGCAAGGAUGAAACUUAAA-GGAAUU
GGCG----GGGAGCACUACAA-CCGGAGGAGCCUGCGGUUUAAUUGGAC-UCAACG--CC
GGACAUCU--ACCC----------------------------------------------
--------GACU-----AGA------GGAGGUGCAUGGCCGCCGUCAGC-UCGUACC-GU
GAGGCGUCCUGUUA-AGUCAGGCAACGAGCGAGA-CCCGAGGAAGGAACGGGCAACGG--
-UAGGUCAGUAUGCCCC--------GAAUGGGGC-UAC-ACGCGGGCUACAAUGGACAAU
GG-GAGUUCGGAUUGAGGACUGAAA---CUCGUCCUCAUGAAGC-----------UGGAU
UCGG---------------UAGUAAUCGG----CGGUGAAUACGUCCCUGCUCCUUGCAC
ACACCGCCCGUCAAAG-CACCCGAGGGG--GGCUUAAGUCGUAACAAGGUAGCCGUAGGG
GAAUCUGCGGCUGGAUCACCUCCUUAGGUGGAUAGCUCGGCCGAUGACGGACGUGCGAUA
AGCCAGGGACCCGUCUCCG-AAUGGGAAUCGAAUUGAAA-CAUCUUAGUAG-GAACAGGA
AAAGAAA--GCAAUC---GAUGUCGUUAGU-AACGGCGAGUGAACCAGAAUAGCAAGACU
AAACACUGACCGAUAGCGA-ACGU-AGCGUGAGCG--A-ACGCUG-AAAAGCACCCCAGG
GCGGUGCAUAGGGCUUGAAAUCUACGUUUUGAAAAACGAACCAUGGAGUAGGGAAACCGA
CGACCCGAAA--CCAAGUGAUC-UA-CGCCGGAGC--------------------A-GG-
GCG------AA--GU-----------GGAGGCCC--------------------------
-------GUUGUGAAAGGCCCAUCGAACUUGGC-AACAGCUGGUUCCAACCGAAAACCGG
UAGAG-CCAAACUCCAAAC---------------------------------------UU
GUGAG-GGAGACAACCCAGAGCCA-GGUUAAGGACCCAAAUAAGUGA---------AACA
GCCGGGAGGUGAGCUUAGAAGCAG---CUACCUCUAAGAAUAGCGUAACAGCUUACCGGC
CGAGGGCGUCGAAAAU-GAUCGGGACUA-AGUAGGUUGGCAUACUCGUACCGAGAUCCGA
CACAGGUGCC-------------------------------------CAAGGUAG-GGAA
UUCGG-------CAAGU-UAGUC---C-CGUAAGUUCGCGAUAAGGCAG-----------
----UGACUCGGAC-GCUCCGACUGUCUA--GUAACAACAUAG-GUGACCGCAAAUCCGC
AAGUACGG----UCACUGAAUCCUGCCCAGUGCGGGUAUCUGAA-CAAU-----------
--------GGGACGAAGGACCCGUCAACGGCGGGGGUAACU------AUGACCCUCUUAA
GGUAGCGUAGUACCUUGCCGC--------------------------------UUCAGUA
GCGGCUUGC----------------------------------------AUGAA------
------------------------------------UGGAUCAACGACUGUCCCAACACC
CCCAAGGG------------GAAGCGAAGACCCUAUAGA-GCUUUACUGCAGGCUGUC--
-----------------------GCUGUGUG---CAGCAUAGGUAGGAGCGGACACCGGU
AGCCGGGCA--GUUUGAC-UGGGGCG----------------------------------
--------------------------------------GUACGCGC-U--CGAAAAGAUA
UCGAGCGCGCCCAAAGAUC-----------------------------------------
------------------------------------------------------------
------GAAAGCGUGGUCUAGCGAACCCAUGGGACCCGUAGAU--GACAG-----AAAAG
CUACCUUAGGGAUAACA-GAGUCGUCACCCGCAAGAGCACAUAUCGACCGGGUGGCUUGC
UACCUCGAUGUCGGUUCCCUCCAUCCUGCCU-GU-GCAGAAGCAGGCAAG-GGUGAGGUU
GUUCGCCUAUUAAAGGAGG---UCGUGAGCUGGGUUUAGACCGUCGUGAGACA-GGUCGG
CUGCUAUCUAUUGGGGG-UGCUAAGGAACUUGACGUGAUAGUACGAGAGGAACUA-UAAG
AGCUGAAAGCAUCUAAGCUCGAA---------------------
;no comment
Thermop_ac
CCGGCGAACAGCUCAGUAACACGUGGAUAAUU-UACCCUCAGGCG--GGGCAUAACCUCG
GGAAACUGAGGCUAAUUCCCCAUCACCUGAGGAUAAGUCUGCGGCCUAUCAGGUAGUAGG
UGGUGUAAAGGACCACCUAGCCUAAGACGGGUACGGGCCCUGAAAGGGGGAGCCCGGAGA
UGGACUCUGAGACAACAGUCCAGGCCCUACGGGGCGCAGCAGGCGCGAAAACUGUGCAAU
GCGCGAAAGCGCGACACGGGGAGCCUGAGUGCCUUAAUAAGGGCUGGGCAAGACGGGUGC
CAGCCGCCGCGGUAACAC-CCGCAGCUCGAGUGGUGAUCACUUUUAUUGAGUCUAAAGC-
GUUCGUAACCGGC--GAC--------GGU-----GAG--GGACGAAG-GCUAGGGGAGCA
AACCGG-AUUAGAUACCCGGGUAGUCC--UAGCUG-UAAACGCUGAGCGAAGGUG--UUA
AGUC-------A--CUUGGGGAGUA-CGGC----CGCAAGGCUGAAACUUAAA-GGAAUU
GGCG----GGGAGCACCGCAA-CGGGAGGAGCGUGCGGUUUAAUUGGAU-UCAACG--CC
GGAAAACU--ACGC----------------------------------------------
--------GACC-----AGA------GGUGGUGCAUGGCCGUCGUCAGC-UCGUACC-GU
AGGGCGUUCACUUA-AGUGUGAUAACGAGCAAGA-CCCGAGGAAGGAGGGGUCGACGG--
-CAGGUCAGUACGCCCC--------GAAUCGGGC-UAC-ACGCGCGCUACAAAGGACAAU
GA-GAGUCAGGACUGAGGGCUGUAA---CUCGCCCUCACGAAUG-----------UGGAU
UCCG---------------UAGUAAUCGA----CGGUGAAUAUGCCCCUGCUCCUUGCAC
ACACCGCCCGUCAAAC-CAUCCGAGGGA--GGGUUAAGUCGUAACAAGGUAUCCGUAGGG
GAACCUGCGGAUGGAUCACCU-----AGAGGAUGGCUUGGCCGAAGAAGGACGUGCGAUA
AGCUGGGGAGGCGUCUCCG-AAUGGGACUUGAAUUGAAA-CAUCUUAGUAC-CCGGAGGA
AAAGAAA--UCAAUU---GAUACCGUUAGU-AAAGGCGAUCGAACCAGAGUACCAACCUU
AAAUACGGUCCGAUAGCGA-ACGU-ACCGUGAGGG--A-AAGCUG-AAAAGAAACCCAGG
GUGGUGAAAAGAGCCUGAAACUUCCGUGUUGAAGAACGGGCCAGGGAGUAGCGAAAGCAA
AGACCCGAAG--CCGGUCGAUC-UA-CACCUGAGU--------------------A-GG-
UUG------AA--GU-----------GGAGGACC--------------------------
-------GAAGUUAAAGGCCAAUCUAGGCCGGC-AAUAGCGGGUUCCCCCCGAUAACCGG
UAGAG-CCAAACUCCGAAC---------------------------------------UU
GUGAU-GGGAACAACCAAGACGAG-GGUUAAGGUCCCUAAUAAGUGA---------GACA
GUGGGGAGGUAGGCUCAGAAGCAG---CCACCUUCAAAGAGUGCGUAACAGCUCACUCAC
CGAGUGCCUAGAAGAUGGAA-GGGGCUA-AGUAGGGGGGCGUGCUCGUACCAAGAACCGA
CACUGGUGCC-------------------------------------UAAGGCAG-GGAA
AUCGG-------CAAAA-UAGCU---C-CGUAUCUUCGGUAUAAGGCAG-----------
----UGACGAAGGG-ACUCCGACUGUUUA--CCACAAACACAG-AUCGCUGCUAGUCCGU
AAGUAUAG----CGGUUGAAACCUGCCCAGUGCUGGUACCUGAA-CAAG-----------
--------GGGAAGAAGGGCCAGUAAACGGCGGGGGUAACU------AUGACCCUCUUAA
GGUAGCGUAAUACCUAGCCGC--------------------------------UUAAUUG
GCGGCUUGC----------------------------------------AUGAA------
-------------------------------------GGUUCAACGUCUGUCCCCGCUCU
CCCACGUG------------AAAGCGAAGUCCCCGUGGA-GCUUUACUGCAGCCUGUA--
-----------------------GCUGUGCG---UAGUGUAGGAAGGAGCGGACAACUAU
UGGUGGGCA--GUUUGGG-UGGGGCG----------------------------------
--------------------------------------CCACGCCC-C--UAACAACGUA
ACAGGGGCCCCCAAAGGUC-----------------------------------------
------------------------------------------------------------
------GAAAGCAGGGUUUAGCGAACCAGUGGGGGCGGGUGAU--AAGAG-----AGAAG
UUACCCCAGGGAUAACU-GAGUCGUCCUCGGCAAGAGUACACAUCGACCCGAGGGUUUGC
UACUUCGAUGUCGUCUGUUCCUAUCCUGGUG-CU-GCAUAAGGUGCCAAG-GGUGGGGCU
GUUCGCCCAUUAAAAGGGA---UCCUGAGAUGGGUUCACUACGUCGCGAGACA-GUAGGG
UUGCUUCUCCGUGGGAG-UGC-UCGAUGUCUGAGGGGAUAGUACGAGAGGAACAAAUAAG
AGCUGAAAGCAUCUAAGCUCGAA---------------------
;no comment
Mycopla_ge
GAGGCGAACGGGUGAGUAACACGUAUCCAAUC-UACCUUAUAAUG--GGGGAUAACUAGU
UGAAAAACUAGCUAAUACCGCAUCGUUAUUUGAUGAGGGUGCGCCAUAUCAGCUAGUUGG
UAGGGUAAUGGCCUACCAAGGCAAUGACGUGUAGCUAUGCUGAGAAGUAGAAUAGCCACA
AUGGGACUGAGACACGGCCCAUACUCCUACGGGAGGCAGCAGUAGGGAAUUUUUCACAAU
GAGCGAAAGCUUGAUGGAGCAAUGCCGCGUGAACGAAUAAGUGACGACUAACUAUG-UGC
CAGCAGUCGCGGUAAUAC-AUAGGUCGCAAGCGUUAUCCGGAUUUAUUGGGCGUAAAGC-
AAGCGCAGGCGGU--GAC--------GCU-----UAG--GCUUGAAA-GUGUGGGGAGCA
AAUAGG-AUUAGAUACCCUAGUAGUCC--ACACCG-UAAACGAUAAGUUAACACA--UUA
AGUC-------G--CCUGGGUAGUA-CAUU----CGCAAGAAUGAAACUCAAACGGAAUU
GACG----GGGCCCGC-ACAA-GUGGUGGAGCAUGUUGCUUAAUUCGAC-GGUACA--CG
AAAAACCUUACCUU----------------------------------------------
--------GACA-----ACA------GGUGGUGCAUGGUUGUCGUCAGC-UCGUGUC-GU
GAGAUGUUGGGUUA-AGUCCCGCAACGAGCGCAA-CCCGAGGAAGGAAGGGAUGACGU--
-CAAAUCAUCAUGCCCC--------UUAUGGGGC-UGC-AAACGUGCUACAAUGGACAAA
CA-GAGUUCGGAUUGAGGGCUGCAA---UUCGUCCUCAUGAAGC-----------UGGAA
UCAC---------------UAGUAAUCGG----CGGUGAAUACGUUCUCGGGUCUUGUAC
ACACCGCCCGUCAAAC-UAUGAAAGUUG--GAGUUAAGUCGUAACAAGGUACCCCUACGA
GAACGUGGGGGUGGAUCACCUC----GGUGGAUGCCUUGGGCGAUGAAGGACGUGCGAUA
AGCCGGGGAGGUGUGUCCG-AAUGGAGCAAGAAGUGAAA-CAUCUCAGUAA-CCACAGGA
AAAGAAA--ACGAAU---GAUUCCGUGUGU-AGUGGCGAGCGAACCUGAGUAGCAAGCCU
AAAUACUGACCGAUAGCGA-AAGU-ACCGUGAGGG--A-AAGGUG-AAAAGAACCCAAUG
GGAGUGAAUAGAUUCUGAAACCUGCGUUUUGAAGUAUGAGCCGGCGAGUAGCGAAAGCGA
AGACCCGAAA--CGGGUUGAGC-UA-GUCAUGAGC--------------------A-GG-
UUG------AA--GU-----------GGAGGACC--------------------------
-------GAAGUGAAAUUCCAAUCGAAAUCCGU-GAUAGCUGGUUCUCGUCGAAAGCGGG
UAAAG-CUAAACUCUGAAU---------------------------------------GC
AAGAG-GGGAAGAGCCCAGAUCAUUAAAUAAGGUCCCCAAUAAGUGA---------AACA
GCAAGGAUGUUGGCUUAGAAGCAG---CCACGUUUAAAGAGUGCGUAACAGCUCACUUGU
CGAGUGCGCCGAAGAUGUAACGGGGCUA-AGUAGACGAGCGUUGCCGUACCGAGAACGAA
CACACGUAGC-------------------------------------UAAGGUAA-GGAA
CUCUG-------CAAAU-UAACC---C-CGUAAGUUAGCGAGAAGGCAG-----------
----UGAAGAACGA-GGGGGGACUGUUUA--ACUAAAACACAA-CUCUAUGCCAAACCGU
AAGUAUAU----GGGGUGACACCUGCCCAGUGCUGGAAGGUUAAGCUUU-----------
--------UAACUGAAGCCCCAGUGAACGGCGGCCGUAACU------AUAACGGUCCUAA
GGUAGCGAAAUUCCUAGUCGG--------------------------------GUAAAUU
CCGUCCCGC----------------------------------------UUGAA------
------------------------------------UGGUGUAACCACUGUCUCGGCAGG
CGCAACGG------------GACGGAAAGACCCCGUGAA-GCUUUACUGUAGCUUAAU--
-----------------------AUUGUGUA---GAGAAUAGGUAGGAGCAGACAGUGUU
AGGUGGGCA--GUUUGAC-UGGGGCG----------------------------------
--------------------------------------GU-CGCCU-C--CUAAAAGGUA
ACGGAGGCGCACAAAGGUA-----------------------------------------
------------------------------------------------------------
------GAAAUCAGGUCAUAGUGAUCCAAUGGCCAUCGCUCAA--CGGAU-----AAAAG
CUACUCCGGGGAUAACA-GGCUGAUACUGCCCAAGAGUUCAUAUCGACGGCAGUGUUUGG
CACCUCGAUGUCGACUCAUCUCAUCCUCGAG-CU-GAAGCAGGUUCGAAG-GGUUCGGCU
GUUCGCCGAUUAAAGAGAU---ACGUGAGUUGGGUUCAAACCGUCGUGAGACA-GGUUGG
UCCCUAUCUAUUGUGCC-CAC-AGGAAGAUUGAAGAGCUAGUACGAGAGGACCGG-----
--------------------------------------------
;no comment
Ureapla_ur
GUGGUGAACGGGUGAGUAACACGUAUCCAAUC-UACCCUUAAGUU--GGGGAUAACUAGU
CGAAAGAUUAGCUAAUACCGAAUCGCUUUUGGAUGAGGGUGCGACGUAUCAGAUAGUUGG
UGAGGUAAUGGCUCACCAAGUCAAUGACGCGUAGCUGUACUGAGAGGUAGAACAGCCACA
AUGGGACUGAGACACGGCCCAUACUCCUACGGGAGGCAGCAGUAGGGAAUUUUUCACAAU
GGGCGCAAGCCUUAUGAAGCAAUGCCGCGUGAACGAAUAAGUAUCGGCUAACUAUG-UGC
CAGCAGCCGCGGUAAUAC-AUAGGAUGCAAGCGUUAUCCGGAUUUACUGGGCGUAAAAC-
GAGCGCAGGCGGU--GAC--------GCU-----UAG--GCUCGAAA-GUGUGGGGAGCA
AAUAGG-AUUAGAUACCCUAGUAGUCC--ACACCG-UAAACGAUCAGCUAACGCA--UUA
AAGU-------G--CCUGGGUAGUA-CAUU----CGCAAGAAUGAAACUCAAACGGAAUU
GACG----GGGCCCGC-ACAA-GUGGUGGAGCAUGUUGCUUAAUUUGAC-AAUACA--CG
UAGAACCUUACCUU----------------------------------------------
--------GACA-----ACA------GGUGGUGCAUGGUUGUCGUCAGC-UCGUGUC-GU
GAGAUGUUGGGUUA-AGUCC-GCAACGAGCGCAA-CCCGAGGAAGGUGGGGAUGACGU--
-CAAAUCAUCAUGCCCC--------UUAUAGGGC-UGC-AAACGUGCUACAAUGGACAAA
CU-GAGUUCGGAUAGAGGGCUGCAA---UUCGUCCUCUUGAAGU-----------UGGAA
UCAC---------------UAGUAAUCGG----CGGUGAAUACGUUCUCGGGUCUUGUAC
ACACCGCCCGUCAAAC-UAUGGGAGCUG--GAGUUAAGUCGUAACAAGGUAUCCCUACGA
GAACGUGGGGAUGGAUCACCUCCUUUGGUGAAUGCCUUGGGCGAUGAAGGACGUGCGAUA
AGCCGGGUAGCUGUCUCCG-AAUGAGGAAAGAAGUGAAA-CAUCUCAGUAA-CCAGAGGA
AAAGAAA--ACGAA----GAUUCCCUGUGU-AGCGGCGAGCGAACCUGAGUAGGAAGCCU
AAAUACUCACCGAUAGAGC-A-GU-ACCGUGAGGG--A-ACGGUG-AAAAGAACCCAAUG
GGAGUGAAUAGAACCUGAAACCUGCCUUUUGAAGUAUGAGCCAGCGAGUAGGGAAACCGA
AGACGCGAAA--CGGGGUGAUC-UA-UCCAUGGGC--------------------A-GG-
UUG------AA--GU-----------GGAGGACC--------------------------
-------GAAGUGAAAUUCCAAUCGAACUCCGU-GAUAGCUCGUUCUCGUCGAAAGCGGG
UAAAG-CCAAACUCUGAAU---------------------------------------AC
GCGAG-GGAAACAGCCCAGAUCAUUAACUAAGGUCCCUAAUAAGUGA---------AACA
GCAAGGAUGUUGGCUUAGAAGCAG---CCACGUUUAAAGAGUGCGUAACAGCUCACUUGU
CGAGUGCGCGGAAGAUGUAACGGGGCUA-AGUAGACGAGUGUUGUCGUACCGAGAACGAA
CACACGUGGC-------------------------------------UAAGGUAA-GGAA
CUCUG-------CAAAU-UAACC---C-CGUACGUUAGCAAUAAGGCAG-----------
----UGAAUAGCGA-GGGGGGACUGUUUA--ACAAAAACACAG-CUCUAUGCUAAGUCGU
AAGUAUAU----GGGGUGACACCUGCCCAAUGCUGUAAGGUUAAGCUUU-----------
--------UAACUGAAGCCCCAGUGAAUGGCGGCCGUAACU------AUAACGGUCCUAA
GGUAGCGAAAUUCCUUGUCGG--------------------------------GUAAAUU
CCGUCCCGC----------------------------------------UUGAA------
------------------------------------UGGUGUAACCACUGUCUCAACUGG
CGUGAUUG------------GACGGAAAGACCCCAUGAA-GCUUUACUGUAGCUUAAU--
-----------------------AUUGUGUA---GAGCAUAGGUAGGAGAGGACAGUGUU
AGGUGGGCA--GUUUGAC-UGGGGCG----------------------------------
--------------------------------------GU-CGCCU-C--CCAAAAGGUA
ACGGAGGCGCGCAACGGUG-----------------------------------------
------------------------------------------------------------
------GAAACUAGGUCAUAGUGAUCCAAUGGCCAUCGCUCAA--CGGAU-----AAAAG
CUACUCUGGGGAUAACA-GGCUGAUAGUGCCCAAGAGUUCAUAUCGACGGCACUGUUUGG
CACCUCGAUGUCGACUCAUCUCAUCCUGGAG-CU-GAAGCAGGUUCCAAG-GGUUCGGCU
GUUCGCCGAUUAAAGAGAU---ACGUGAGUUGGGUUCAAACCGUCGUGAGACA-GGUUGG
UCCCUAUCUGUCAUGCC-CGU-AGGAAGAUUGAGAAGAUAGUACGAGAGGACCGGAGAAA
CGCUGAAAGCAUCUAAGUGUGAA---------------------
;no comment
Borreli_bu
GUGGCGAACGGGUGAGUAACGCGUGGAUGAUC-UACCUAUGAGAU--GGGGAUAACUAUU
AGAAAUAGUAGCUAAUACCGAAUCGCUUGUAGAUGAGUCUGCGUCUUAUUAGCUAGUUGG
UAGGGUAAAUGCCUACCAAGGCAAUGAUAAGUAACCGGCCUGAGAGGGUGAACGGUCACA
CUGGAACUGAGAUACGGUCCAGACUCCUACGGGAGGCAGCAGCUAAGAAUCUNCCNCAAU
GGGCGAAAGCCUGACGGAGCGACACUGCGUGAAUGAAUAAGCCCCGGCUAAUUACG-UGC
CAGCAGCCGCGGUAAUAC-GUAAGGGGCGAGCGUUGUUCGGGAUUAUUGGGCGUAAAGG-
GUGAGUAGGCGGU--GAC--------GCU-----GAG--UCACGAAA-GCGUAGGGAGCA
AACAGG-AUUAGAUACCCUGGUAGUCU--ACGCUG-UAAACGAUGAGCUAACGUG--UUA
AGCC-------G--CCUGGGGAGUA-UGCU----CGCAAGAGUGAAACUCAAA-GGAAUU
GACG----GGGCCCGC-ACAA-GCGGUGGAGCAUGUGGUUUAAUUCGAU-GAUACG--CG
AGGAACCUUACCUU----------------------------------------------
--------GACA-----ACA------GGUGCUGCAUGGUUGUCGUCAGC-UCGUGCU-GU
GAGGUGUUGGGUUA-AGUCCCGCAACGAGCGCAA-CCCGAGGAAGGUGAGGAUGACGU--
-CAAAUCGUCAUGGCCC--------UUAUGGGGC-UAC-ACACGUGCUACAAUGGACAAA
GC-GAGUCCGGAUUGAAGUCUGAAA---CUCGACUUCAUGAAGU-----------UGGAA
UCGC---------------UAGUAAUCGA----CGGUGAAUACGUUCUCGAGCCUUGUAC
ACACCGCCCGUCACAC-CACCCGAGGGG--GGGUGAAGUCGUAACAAGGUAGCCGUACUG
GAAAG---------------------GGUGAAUGCCUAGGGCGAAGAAGGUCGUGCGAAA
AGCGGGGGAGAAGUUACCG-AAUGGAGUAAGAAGUGAAC-CAUCUAAGUAC-CCUGAGGA
AAAGAAA--UCAA-A---GAUUCCCUUAGU-AGUGGCGAGCGAACCUGAGUAGGAAGGCU
AAAUACUUACCGAUAGAGA-A-GU-ACCGUGAGGG--A-AAGGUG-AAAAGAACCCCAGG
GGAGUGAAUAGAAC-UGAAACCUGCCUUUUGCAUAAUGAACCUGCGAGUAGCGAAAGCGA
AGACCCGAAG--CCGAGUGAUC-UA-UUUAUGGCC--------------------A-GG-
CUG------AA--GU-----------GGAGGGCC--------------------------
-------GAAGUGAAAGGCUAAACAAACUCGGA-GAUAGCUGGUUCUCCCCGAAAGCCGG
UAGAG-CUAAACUCCGAAU---------------------------------------GC
GAGAG-GGAAACAACCCAGACCAACAGCUAAGGUCUCAAAUAAGUGA---------AACA
GCCAGGAGGUUGGCUUAGAAGCAG---CCACCUUUAAAGAGUGCGUAAUAGCUCACUGGU
CGAGAGCGCCGAUAAUGUAACGGGGCUA-AGUAGGGGAGCGUUCCCGUACCGCAAACCGA
CACAGGUAGC-------------------------------------UAAGGCAA-GGAA
CUCUG-------CAAAA-UACGU---A-CGUAACUUCGGGAUAAGUCAU-----------
----AAAAAUGGUC-CAAACGACUGUUUA--CCAAAAACACAG-GUCUCUGCAAAUCUGU
AAAUAUAG----GGACUGACACCUGCCCGGUGCUGGAAGGUUAAGCAUU-----------
--------GAAUUUAAGCCCCAGUAAACGGCGGCCGUAACU------AUAACGGUCCUAA
GGUAGCGAAAUUCCUUGUCGG--------------------------------GUAAGUU
CCGACCCGC----------------------------------------ACGAA------
------------------------------------UGGUGUAACGACUGUCUCAACACU
UGUGGUUA------------GACGGAAAGACCCCGUGAA-CCUUUACUAUAGCUUGGU--
-----------------------AUUGUGUG---UAGGAUAGGUGGGAGAGGAGAGUGCC
AGGUGGGUA--GUUUGAC-UGGGGCG----------------------------------
--------------------------------------GU-CGCCU-C--CUAAAGAGUA
ACGGAGGUGCGCAAAGGUC-----------------------------------------
------------------------------------------------------------
------GAAAGUAGGUCUUAGUGAUCUAAGCGCCGUCACUUAA--CGAAU-----AAAAG
GUACUCCGGGGAUAACA-GGCUUAUCCUUCCCAAGAGUUCACAUCGACGGAAGGGUUUGG
CACCUCGAUGUCGGCUCAUCGCAUCCUAGGG-CU-GGAGCAGGUCCUAAG-GGUAUGGCU
GUUCGCCAUUUAAAGCGGU---ACGCGAGCUGGGUUCAGAACGUCGUGAGACA-GUUUGG
UCCCUAUCUGCCACAAG-CGU-UGGAUAUUUGAGAGGAUAGUACGAGAGGACCGAAUAAC
CGCUGAAAGCAUCUAAGUGGGAA---------------------
;no comment
Trepone_pa
GUGGCGGACUGGUGAGUAACGCGUGGGUAAUC-UGCCUUUGAGAU--GGGGAUAGCCUCU
AGAAAUAGGGGGUAAUACCGAAUCGCUCAGAGAUGAGCCUGCGACCCAUUAGCUUGUUGG
UGGGGUAAUGGCCUACCAAGGCGUCGAUGGGUAUCCGACCUGAGAGGGUGACCGGACACA
CUGGGACUGAGAUACGGCCCAGACUCCUACGGGAGGCAGCAGCUAAGAAUAUUCCGCAAU
GGGCGAAAGCCUGACGGAGCGACACCGCGUGGAUGAAUAAGCCCCGGCUAAUUACG-UGC
CAGCAGCCGCGGUAACAC-GUAAGGGGCGAGCGUUGUUCGGAAUUAUUGGGCGUAAAGG-
GCAUGCAGGCGGU--GAC--------GCU-----GAG--GUGCGAAG-GUGUGGGGAGCG
AACAGG-AUUAGAUACCCUGGUAGUCC--ACACAG-UAAACGAUGCGCGAACGCA--UUA
AGCC-------G--CCUGGGGAGUA-UGCU----CGCAAGAGUGAAACUCAAA-GGAAUU
GACG----GGGCCCGC-ACAA-GCGGUGGAGCAUGUGGUUUAAUUCGAU-GAUACG--CG
AGGAACCUUACCUU----------------------------------------------
--------GACA-----ACA------GGUGCUGCAUGGCUGUCGUCAGC-UCGUGCC-GU
GAGGUGUUGGGUUA-AGUCCCGCAACGAGCGCAA-CCCGAGGAAGGUGGGGAUGACGU--
-CAAGUCAUCAUGGCCC--------UUAUGGGGC-UAC-ACACGUGCUACAAUGGACAGA
GC-GAGUCCGGAUUGAAGUCUGAAA---CUCGACUUCAUGAAGU-----------UGGAA
UCGC---------------UAGUAAUCGG----CGGUGAAUGUGUUCCCGGGCCUUGUAC
ACACCGCCCGUCACAC-CAUCCGAGGGA--GGGUGAAGUCGUAACAAGGUAGCCGUACCG
GAAGGUGCGGCUGGAUCACCUCCUUUGGUGGAUGUCUUGGGCGAUGAAGGUCGUGCGAAA
AGCCGGGGAGGAGUGACCG-AAUGGGGUAAGAACUGAAC-CAUCUAAGUAA-CUUG-GGA
AAAGAAA--UCAAGA---GAUUCCGAAAGU-AGUGGCGAGCGAACCUGAGUACGAAGGCU
AAAUACUUACCGAUAGUGG-ACGU-ACCGUGAGGG--A-AAGAUG-AAAAGAACCCCAGG
GGAGUGAAUAGAACCUGAAACCUGCCUUUUGUAGAAUGAGCCUGCGAGUAGGGAAACCGA
AGACCCGAAG--CCGGGUGAUC-UA-GUUAUGAGC--------------------A-GG-
UUG------AA--AU-----------GGAGGACC--------------------------
-------GAAGUGAAAGGCUAAACAAACCUGGA-GAUAGCUGGUUCUCCCCGAAAGCCGG
UAAAG-CCAAACUCUGAAU---------------------------------------GC
GAGAG-GGAAACAGCCCAGACCGUCAGCUAAGGUCCCGAAUGAGUGG---------GACA
GCCAGGAGGUUGGCUUAGAAGCAG---CCACCUUGAAAGAGUGCGUAAUAGCUCACUGGU
CGAGUGCGCAGAUAAUGUAUCGGGGCUA-AGUAGGGGAGCAUUCCCGUACCGCAAACCGA
CACAGGUAGC-------------------------------------UAAGGCAA-GGAA
CUCGG-------CAAAA-UACAC---A-CGUAACCUCGGGAGAAGUCAG-----------
----AAAGCAGGUC-CAGGCGACUGUUUA--UCAAAAACAUAG-CCAUCUGCAAAUCAGU
AAUUAUAG----GUGGUGACACCUGCCCGGUGCUGGAAGGUUAAGCUUU-----------
--------GAAUUGAAGCCCCAGUAAACGGCGGCCGUAACU------AUAACGGUCCUAA
GGUAGCGAAAUUCCUUGUCGG--------------------------------GUAAGUU
CCGACCCGC----------------------------------------ACGAA------
------------------------------------UGGUGUAACGACUGUCUCGACACC
CAUAGUUA------------GACGGAAAGACCCCGUGAA-CCUUCACCGUAGCUUACU--
-----------------------AUUGUGUG---UAGUAUAGGUGGGAGAGGACCGUGGU
AGGUGGGCG--GUUUGAC-UGGGGCG----------------------------------
--------------------------------------GU-CGCCU-C--CUAAAAGGUA
ACGGAGGUGCGCGAAGGUC-----------------------------------------
------------------------------------------------------------
------GAAAGUAGGUCUUAGUGAUCUAAGCGCCGUCACUUAA--CGGAU-----AAAAG
GUACUCCGGGGAUAACA-GGCUGAUUUUCCCCAAGAGUUCACAUCGACGGGAAAGUUUGG
CACCUCGAUGUCGGCUCAUCGCAUCCUGGGG-CU-GAAGCAGGUCCCAAG-GGUUUGGCU
GUUCGCCAAUUAAAGCGGU---ACGUGAGCUGGGUUCAGAACGUCGCGAGACA-GUUCGG
UCCCUAUCUGCUAUGGG-CGU-UGGAUAUGUGAGAGGAUAGUACGAGAGGACCGAAUAAC
CGCUGAAGGCAUCUAAGUGGGAA---------------------
;no comment
Chlamyd_mu
GUGGCGGAAGGGUUAGUAAUGCAUAGAUAAUU-UGUCCUUAACUU--GGGAAUAACGGUU
GGAAACGGCCGCUAAUACCGAAUCGGUUAAGGGAGAGUCUAUGUGAUAUCAGCUAGUUGG
UGGGGUAAAGGCCUACCAAGGCUAUGACGUCUAGGCGGAUUGAGAGAUUGGCCGCCAACA
CUGGGACUGAGACACUGCCCAGACUCCUACGGGAGGCUGCAGUCGAGAAUCUUUCGCAAU
GGACGGAAGUCUGACGAAGCGACGCCGCGUGUGUGAAGAAGCACCGGCUAACUCCG-UGC
CAGCAGCUGCGGUAAUAC-GGAGGGUGCUAGCGUUAAUCGGAUUUAUUGGGCGUAAAGG-
GCGUGUAGGCGGU--GAC--------GCU-----AAG--GCGCGAAA-GCAAGGGGAGCA
AACAGG-AUUAGAUACCCUGGUAGUCC--UUGCCG-UAAACGAUGAGCUAACGCG--UUA
AGCC-------G--CCUGAGGAGUA-CACU----CGCAAGGGUGAAACUCAAA-AGAAUU
GACG----GGGCCCGC-ACAA-GCAGUGGAGCAUGUGGUUUAAUUCGAU-GCAACG--CG
AAGGACCUUACCUU----------------------------------------------
--------GACA-----ACA------GGUGCUGCAUGGCUGUCGUCAGC-UCGUGCC-GU
GAGGUGUUGGGUUA-AGUCCCGCAACGAGCGCAA-CCCGAGGAAGGCGAGGAUGACGU--
-CAAGUCAGCAUGGCCC--------UUAUGGGGC-GAC-ACACGUGCUACAAUGGACAGA
AG-GAGUUCGGAUUGUAGUCUGCAA---CUCGACUACAUGAAGU-----------CGGAA
UUGC---------------UAGUAAUGGG----CCGUGAAUACGUUCCCGGGCCUUGUAC
ACACCGCCCGUCACAU-CAUGGGAGCUG--GGAUGAAGUCGUAACAAGGUAGCCCUACCG
GAAGGUGGGGCUGGAUCACCUCCUUUGGUGGAUGCCUUGGGCGAUGAAGGACGCGCGAAA
AGCCGGCGAGCUGUGUCCG-AAUGGGGAAAGAACUGAAA-CAUCUUAGUAA-GCAGAGGA
AAAGAAA--UCGA-A---GAUUCCCUGUGU-AGCGGCGAGCGAACCUGAGUAGGAAGGCU
AAAUACUGACCGAUAGUGA-ACGU-ACUGUGAAGG--A-AAGGCG-AAAAGAACCCUAAG
GGAGUGAAUAGAACCUGAAACCUGCCUUUUGCAUGAUGAGCCAGGGAGUAGCGAAAGCGA
AGACACGAAA--CCAAGUGAGC-UA-UUUAUGACC--------------------A-GG-
UUG------AA--GU-----------GGAGGACC--------------------------
-------GAAGUGAAAGGCCAAUCAAACUUGGA-GAUAUCUUGUUCUCUCCGAAAGCCGG
UAGAG-CCAAACUCCGAAU---------------------------------------AC
GAGAG-GGGAACAGCCCAGACCGCCGAUUAAGGUCCCUAAUAAGUGA---------GACA
GUUGGAAUGUUGGCUUAGAGGCAG---CAACAUUUAAAGAGUGCGUAACAGCUCACCAAU
CGAGUGCGCCGAUAAUA-AACGGGGCUA-AGUAGGAGAGCGUAGCCGUACCA-AAACCGA
CACAGGUGGC-------------------------------------UAAGGCAA-GGAA
CUCGG-------CAAAU-UAUCC---C-CGUAACUUCGGAAUAAGGCAG-----------
----AGAAAUGGCC-CAGGCGACUGUUUA--GCAAAAACACAG-CACUAUGCAAACCUCU
AAGUAUAU----GGUGUGACGCCUGCCCAAUGCCAAAAGGUUAAGCAUU-----------
--------GAACCUAAGCCCUGGUGAAUGGCCGCCGUAACU------AUAACGGUGCUAA
GGUAGCGAAAUUCCUUGUCGG--------------------------------GUAAGUU
CCGACCUGC----------------------------------------ACGAA------
------------------------------------UGGUGUAACGACUGUCUCAACACC
CGCGAAAG------------GACGAAAAGACCCCGUGAA-CCUUUACUGUACUUUGGU--
-----------------------AUUGUGUG---UAGGAUAGCCAGGAGAGGACAUUGCC
AGACGGGCA--GUUUUAC-UGGGGCG----------------------------------
--------------------------------------GU-AUCCU-C--CUAAAAAGUA
ACGGAGGAGCCCAAAGCUC-----------------------------------------
------------------------------------------------------------
------GAAAGUCGGGCUUAGUGAUCCAAUCGCCGUCGCUUAA--CGGAU-----AAAAG
GUACUCCGGGGAUAACA-GGCUGAUCGCCACCAAGAGUUCAUAUCGACGUGGCGGUUUGG
CACCUCGAUGUCGGCUCAUCGCAUCCUGGGG-CU-GGAGAAGGUCCCAAG-GGUUUGGCU
GUUCGCCAAUUAAAGCGGU---ACGCGAGCUGGGUUCAAAACGUCGUGAGACA-GUUUGG
UCUCUAUCCUUCGUGGG-CGC-AGGAUACUUGAGAGGAUAGUACGAGAGGACCGGAUAAG
CAUUGAAAGCAUCUAAAUGCCAA---------------------
;no comment
Chlamyd_tr
GUGGCGGAAGGGUUAGUAAUGCAUAGAUAAUU-UGUCCUUAACUU--GGGAAUAACGGUU
GGAAACGGCCGCUAAUACCGAAUCGGUUAAGGGAGAGUCUAUGUGAUAUCAGCUAGUUGG
UGGGGUAAAGGCCUACCAAGGCUAUGACGUCUAGGCGGAUUGAGAGAUUGGCCGCCAACA
CUGGGACUGAGACACUGCCCAGACUCCUACGGGAGGCUGCAGUCGAGAAUCUUUCGCAAU
GGACGGAAGUCUGACGAAGCGACGCCGCGUGUGUGAAGAAGCACCGGCUAACUCCG-UGC
CAGCAGCUGCGGUAAUAC-GGAGGGUGCUAGCGUUAAUCGGAUUUAUUGGGCGUAAAGG-
GCGUGUAGGCGGU--GAC--------GCU-----AAG--GCGCGAAA-GCAAGGGGAGCA
AACAGG-AUUAGAUACCCUGGUAGUCC--UUGCCG-UAAACGAUGAGCUAACGCG--UUA
AGCC-------G--CCUGAGGAGUA-CACU----CGCAAGGGUGAAACUCAAA-AGAAUU
GACG----GGGCCCGC-ACAA-GCAGUGGAGCAUGUGGUUUAAUUCGAU-GCAACG--CG
AAGGACCUUACCUU----------------------------------------------
--------GACA-----ACA------GGUGCUGCAUGGCUGUCGUCAGC-UCGUGCC-GU
GAGGUGUUGGGUUA-AGUCCCGCAACGAGCGCAA-CCCGAGGAAGGCGAGGAUGACGU--
-CAAGUCAGCAUGGCCC--------UUAUGGGGC-GAC-ACACGUGCUACAAUGGACAGA
AG-GAGUUCGGAUUGUAGUCUGCAA---CUCGACUACAUGAAGU-----------CGGAA
UUGC---------------UAGUAAUGGG----CCGUGAAUACGUUCCCGGGCCUUGUAC
ACACCGCCCGUCACAU-CAUGGGAGCUA--GGAUGAAGUCGUAACAAGGUAGCCCUACCG
GAAGGUGGGGCUGGAUCACCUCCUUUGGUGGAUGCCUUGGGCGAAGAAGGACGCGCGAAA
AGCCGGCGAGCUGUAUCCG-AAUGGGGAAAGAACUGAAA-CAUCUUAGUAG-GCAGAGGA
AAAGAAA--UCGA-A---GAUUCCCUGUGU-AGCGGCGAGCGAACCUGAGUAGGAAGGCU
AAAUACUGACCGAUAGUGA-ACGU-ACUGUGAAGG--A-AAGGCG-AAAAGAACCCUAAG
GGAGUGAAUAGAACCUGAAACCUGCCUUUUGCAUGAUGAGCCAGGGAGUAGCGAAAGCGA
AGACACGAAA--CCAAGUGAGC-UA-UUUAUGACC--------------------A-GG-
UUG------AA--GU-----------GGAGGACC--------------------------
-------GAAGUGAAAGGCCAAUCAAACUUGGA-GAUAUCUUGUUCUCUCCGAAAGCCGG
UAGAG-CCAAACUCCGAAU---------------------------------------AC
GAGAG-GGGAACAGCCCAGACCGCCGAUUAAGGUCCCUAAUAAGUGA---------GACA
GUUGGAAUGUUGGCUUAGAGGCAG---CAACAUUUAAAGAGUGCGUAACAGCUCACCAAU
CGAGUGCGCCGAUAAUA-AACGGGACUA-AGUAGGAGAGCGUAGCCGUACCA-AAACCGA
CACAGGUGGC-------------------------------------UAAGGCAA-GGAA
CUCGG-------CAAAU-UAUCC---C-CGUAACUUCGGAAUAAGGCAG-----------
----AGAAAUGGCC-CAGGCGACUGUUUA--GCAAAAACACAG-CACUAUGCAAACCUCU
AAGUAUAU----GGUGUGACGCCUGCCCAAUGCCAAAAGGUUAAGCAUU-----------
--------GAACCUAAGCCCUGGUGAAUGGCCGCCGUAACU------AUAACGGUGCUAA
GGUAGCGAAAUUCCUUGUCGG--------------------------------GUAAGUU
CCGACCUGC----------------------------------------ACGAA------
------------------------------------UGGUGUAACGACUGUCUCAACACC
CGCGAAAG------------GACGAAAAGACCCCGUGAA-CCUUUACUGUACUUUGGU--
-----------------------AUUGUGUG---UAGGAUAGCCAGGAGAGGACAUUGCC
AGACGGGCA--GUUUUAC-UGGGGCG----------------------------------
--------------------------------------GU-AUCCU-C--CUAAAAAGUA
ACGGAGGAGCCCAAAGCUC-----------------------------------------
------------------------------------------------------------
------GAAAGUCGGGCUUAGUGAUCCAAUCGCCGUCGCUUAA--CGGAU-----AAAAG
GUACUCCGGGGAUAACA-GGCUGAUCGCCACCAAGAGUUCAUAUCGACGUGGCGGUUUGG
CACCUCGAUGUCGGCUCAUCGCAUCCUGGGG-CU-GGAGAAGGUCCCAAG-GGUUUGGCU
GUUCGCCAAUUAAAGCGGU---ACGCGAGCUGGGUUCAAAACGUCGUGAGACA-GUUUGG
UCUCUAUCCUUCGUGGG-CGC-AGGAUACUUGAGAGGAUAGUACGAGAGGACCGGAUAAG
CAUUGAAAGCAUCUAAAUGCCAA---------------------
;no comment
Chlorob_li
UUGGCGCAAGGGUGAGUAAGGCAUAGGUAAUC-UGCCCUUUGGAC--UGGCAUAACCCCG
AGAAAUCGGGGACAAUACCAGAUCGCCAAAGGAUGAGCCUAUGUUCCAUCAGGUAGUUGG
UAGGGUAACGGCCUACCAAGCCAACGACGGAUAGCUGGUCUGAGAGGAUGAUCAGCCACA
UUGGAACUGAGACACGGUCCAGACUCCUACGGGAGGCAGCAGUGAGGAAUAUUGCGCAAU
GGGCGAAAGCCUGACGCAGCAACGCCGCGUGGAUGAAUAAGCCACGGCUAACUCUG-UGC
CAGCAGCCGCGGUGAUAC-AGGGGUGGCAAGCGUUGUCCGGAUUUACUGGGUGUAAAGG-
GUGCGCAGGCGGU--GAC--------GCU-----CAG--GCACGAAA-GCGUGGGGAGCA
AACAGG-AUUAGAUACCCUGGUAGUCC--ACGCCG-UAAACGAUGAGCUAACGCA--UUA
AGCC-------A--CCUGGGAAGUA-CGCC----CGCAAGGGUGAAACUCAAA-GGAAUU
GACG----NNNCCNGC-ACAA-GCGGUGGAUCAUGUGGUUUAAUUCGAU-GCAACG--CG
AAGAACCUUACCUU----------------------------------------------
--------GAAA-----ACA------GGUGCUGCAUGGCUGUCGUCAGC-UCGUGUC-GU
GAGAUGUUGGGUUA-AGUCCCGCAACGAGCGCAA-CCCGAGGAAGGANGGGAUGACGU--
-CAAGUCCUCAUGGCCC--------UUACGGGGC-CAC-ACACGUGAUACAAUGGACAGA
GG-GAGUCCGGAUCGGAGUCUGCAA---CUCGACUCCGUGAAGU-----------UGGAA
UCGC---------------UAGUAAUCGG----CGGUGAAUGUGUUCCCGGGCCUUGUAC
ACACCGCCCGUCAAGU-CAUGGAAGCUG--GGACUAAGNNGUAACAAGGUACCGGAAGGA
UCACCUCCUUU---------------GGUGGAUGCCUUGGGCGACGAAGGACGUGCGAAA
AGCCGGGGAGGCGUCUCCG-AAUGGGGCAAGAAGUGAAA-CAUCUCAGUAC-CUGGAGGA
AAAGAAA--ACAAAA---GAUUUCCUGAGU-AGCGGCGAGCGAACCUGAGUAGCAAGGCU
AAAUACUGACCGAUAGUGA-ACGU-ACCGUAAGGG--A-AAGGUG-AAAAGUACCCUAAG
GGAGUGAAUAGUACCUGAAACCUGCCUNUUGCAUAAUGAGCCUACGAGUAGCGAAAGCGA
AGACGCGAAA--CCAAGUGAUC-UA-UCCUUGAUC--------------------A-GG-
AUG------AA--GU-----------GGAGGUCC--------------------------
-------GAAGUGAAAGGCCAAUCAAACUUGGU-NAUAGCUCGUACUCCCCNAAAGCCGG
UAGAG-CUGAACUCCGAAU---------------------------------------GC
GAGAG-GGAAACAACCCAGAACCACAGCUAAGGCCCCNNAUNAGUGA---------GACA
GCUAGGAUGUUGGCUUAGAAGCAG---CCACAUUUAAAGAGUGCGUAAUAGCUCACUAGU
CAAGUGCGUCGAUAAUA-CCCGGGACUA-AGUAGGGGAGCAUUCCCGUACCGUAAACCGA
CACAGGUAGC-------------------------------------UAAGGUAA-GGAA
CUCGG-------CAAAA-UAGCC---C-CGUAACUUCGGGAGAAGGCAG-----------
----UGAAAUGGGU-CAAGCGACUGUUUA--ACAAAAACACAU-CUCUCUGCCAAGACGU
AAGUAUAG----GGAGUGACACCUGCCCGGUGCUGGAAGGUUAAGCAGU-----------
--------GAACCNAAGCCCCAGUAAACGGCGGCCGUAACU------AUAACGGUCCUAA
GGUAGCGAAAUUCCUUGUCGG--------------------------------GUAAGUU
CCGACCUGC----------------------------------------ACGAA------
------------------------------------UGGUGUAACGACUGUCUCGGCACU
CGCAUCUG------------GACGGAAAGACCCUAUGCA-CCUUUACUAUAACCUGGC--
-----------------------AUUGUGUG---UAGAAUAGGUGGGAGAGGACCAUGUC
AGGCGGGUA--GUUUGAC-UGGNNNN----------------------------------
--------------------------------------GU-CGCCU-C--CUAAAAAGUA
ACGGAGGCUUACAAAGGUC-----------------------------------------
------------------------------------------------------------
------GAAAGUUGGUCAUAGUGAUCCAAGGGCCAUCGCUCAU--AGGAU-----AAAAG
GUACGCUAGGGAUAACA-GGCUGAUCCCCGCCGAGAGUUCAUAUCGACGUGGGNNUUUGG
CACCUCGAUGUCGGCUCAUCACAUCCUGGGG-CU-GGAGAAGGUCCCAAG-GGUCCGGCU
NUUCGCCGGUUAAAGUGGU---ACGUGAGCUGGGUUCAGAACGUCGUGAGACA-GUUCGG
UCCCUAUCCGAUGCGAG-CGC-AGGAAAUUUGAGAGGGUAGUACGAGAGGACCGG-----
--------------------------------------------
;no comment
Flavoba_od
CCGGCGGAUGGGUGAGUAACGCGUAUGCAACC-UNCCUUUUACAG--GGGAAUAGCCCGG
AGAAAUUCGGAUUAAUGCUCCAUCGGUAAAAGAUGGGCAUGCGUAUCAUUAGCUAGUUGG
UGUGGUAACGGCAUACCAAGGCUNCGAUGAUUAGGGGUCCUGAGAGGGAGAUCCCCCACA
CUGGUACUGAGACACGGACCAGACUCCUACGGGAGGCAGCAGUGAGGAAUAUUGGUCAAU
GGAGGCAACUCUGAACCAGCCAUGCCGCGUGCAGGAAUAAGGAUCGGCUNACUCCG-UGC
CAGCAGCCGCGNNNAUAC-GGAGNAUCCNAGCGUUAUCCGGAAUUAUUGGGUUUAAAGG-
GUUCGUAGGCGGU--GAC--------GCU-----GAU--GAACGAAA-GCGUGGGUAGCG
AACAGG-AUUAGAUACCCUGGUAGUCC--ACGCCG-UAAACGAUGAGCGAAAGUG--AUA
AGCC-------A--CCUGGGGAGUA-CGUU----CGCAAGAAUGAAACUCAAA-GGAAUU
GACG----GGGCCNGC-ACAA-GCGGUGGAGCAUGUGGUUUAAUUCGAU-GNUACG--CG
AGGAACCUUACCUN----------------------------------------------
---------AAA-----A-A------GGUGCUGCAUGGUUGUCGUCAGC-UCGUGCC-GU
GAGGUGUCAGGUUA-AGUCCUAUAACGAGCGCAA-CCCGAGGAAGGUGGGGAUGACGU--
-CAAAUCAUCACGGCCN--------NUACGGGGC-UAC-ACACGUGCUACAAUGGACAGA
AA-GAGUUCGGAUUGGAGUCUGCAA---CUCGACUCCAUGAAGC-----------UGGAA
UCGC---------------UAGUAAUCGC----CGGUGAAUACGUUCCCGGGCNUUGUAC
ACACCGCNCGUCAAGN-CAUGGAAGCUG--C--CUAGGGUAAAAC---------------
----------U---------------GGGGAAUGCCUAGGGCGAAGAAGGACGUGCGAAA
AGCCGGGNNUUGGUAUCCG-AAUGGGGCAAGAACUGAAA-CAUCUAAGUAG-GCAGAGGA
GAAGAAA--ACAAAA---GAUUCCGCUAGU-AGUGGCGAGCGAACCUGAGUAGGAAGGCU
AAAUACUGACCGAUAGUGA-ACGU-ACCGUGAGGG--A-AAGGUG-AAAAGAACCGUAAC
GGAGUGAAUAGAUCCUGAAACCUGCCUNUUGCAUAAUGAGCCUACGAGUAGCGAAAGCGA
AGACGCGAAA--CCGUGUGAUC-UA-CCCAUGGGC--------------------A-GG-
UUG------AA--GU-----------GGAGGACC--------------------------
-------GAAGUGAAAGGCCAAUCAAACUCGGA-AAUAGCUCGUACUCCCCGAAAGCGGG
UAGAG-CCAAACUCCGAAU---------------------------------------GC
GAGAG-GGAAAGAACCCAGACCAUCAGCUAAGGUCCCNAAUAAGUUA---------GACA
GCUAGGAUGUUGGCUUGGAAGCAG---CCACAUUUAAAGAGUGCGUAACAGCUCACUAGU
CGAGAGCAUGGAUAAUA-AUCGGGCAUA-AGUAGGGGAGCAUUCCCGUACCGUAAACCGA
CACAGGUAGC-------------------------------------UAAGGCAA-GGAA
CUAGG-------CAAAA-UAGAC---C-UGUAACUUCGGGAGAAAGCAG-----------
----UGAAAAGGUC-CAGGCGACUGUUUA--UCAAAAACACAG-GGCUCUGCAAAAUCGU
AAGUAUAG----GGCCUGACACCUGCCCGGUGCUGGAAGGUUAAGCAUU-----------
--------GAAUUGAAGCCCCAGUAAACGGCGGCCGUAANN------NUAACGGUCCUAA
GGUAGCGAAAUUCCUUGUCGG--------------------------------GUAAGUU
CCGACCUGC----------------------------------------ACGAA------
------------------------------------UGGUGUAACGACUGUCUCAGCACC
CGCAGUGG------------GACGAAAAGACCCUGUGCA-CCUUUACUAUAGCUUAGU--
-----------------------AUUGUGUG---UAGGAUAGGUGGGAGAGGACAUUGCU
UGGUGGGUA--GUUUGAC-UGGGGUN----------------------------------
--------------------------------------GU-CGCCU-C--CAAAAGAGUA
ACGGAGGCUUCUAAAGGUC-----------------------------------------
------------------------------------------------------------
------GAAAGUAGAGCAUAGUGAUCCAAGGGCCAUCGCUCAA--AGGAU-----AAAAG
GUACGCCNNNGAUAACA-GGCUGAUCUCCCCCAAGAGCUCAUAUCGACGGGGNNGUUUGG
CACCUCGAUGUCGGCUCGUCACAUCCUGGGG-CU-GGAGAAGGUCCCAAG-GGU-----U
GUUCGCCCAUUAAAGUGGC---ACGCGAGCUGGGUUCAGAACGUCGUGAGACA-GUUCGG
UCUCUAUCUACUGUGGG-CGU-UAGAAAUUUGAGUGGAUAGUACGAGAGGACCGAA----
--------------------------------------------
;no comment
Buchner_ap
GCGGCAAACGGGUGAGUAAUAUCUGGG-GAUC-UGCCCAAAAGAG--GGGGAUAACUACU
AGAAAUGGUAGCUAAUACCGCAUUGCUUUUGGAUGAACCCAGACGAGAUUAGCUUGUUGG
UAAGGUAAAAGCUUACCAAGGCAACGAUCUCUAGCUGGUCUGAGAGGAUAACCAGCCACA
CUGGAACUGAGACACGGUCCAGACUCCUACGGGAGGCAGCAGUCGGGAAUAUUGCACAAU
GGGCGAAAGCCUGAUGCAGCUAUGCCGCGUGUAUGAAGAAGCACCGGCUAACUCCG-UGC
CAGCAGCCGCGGUAAUAC-GGAGGGUGCGAGCGUUAAUCAGAAUUACUGGGCGUAAAGA-
GCACGUAGGUGGU--GAC--------ACU-----GAG--GUGCGAAA-GCGUGGGGAGCA
AACAGG-AUUAGAUACCCUGGUAGUCC--AUGCCG-UAAACGAUGAGCUAACGCG--UUA
AGCC-------G--CCUGGGGAGUA-CGGC----CGCAAGGCUAAAACUCAAA-UGAAUU
GACG----GGGCCCGC-ACAA-GCGGUGGAGCAUGUGGUUUAAUUCGAU-GCAACG--CG
AAAAACCUUACCUU----------------------------------------------
--------GACA-----ACA------GGUGCUGCAUGGCUGUCGUCAGC-UCGUGUU-GU
GAAAUGUUGGGUUA-AGUCCCGCAACGAGCGCAA-CCCGAGGAAGGUGGGGACGACGU--
-CAAGUCAUCAUGGCCC--------UUACGGGGC-UAC-ACACGUGCUACAAUGGACAAA
GA-GAGUCCGGACUGGAGUCUGCAA---CUCGACUCCACGAAGU-----------CGGAA
UCGC---------------UAGUAAUCGA----CGGUGAAUACGUUCCCGGGCCUUGUAC
ACACCGCCCGUCACAC-CAUGGGAGCUG--GGGUGAAGUCGUAACAAGGUAACCGUAGGG
GAACCUGCGGUUGGAUCACCUCCUUAGGUGAAUGCCUUGGGCGAAGAAGGACGUGCGAAA
AGCCGGCAAGCUGUUUCCG-AAUGGGGAAAGAACUGAAA-CAUCUAAGUAC-CUUGAGGA
AAAGAAA--UCAACC---GAUUCCCUUAGU-AGUGGCGAGCGAAGAAAAGUAGAAAGGCU
AAAUACUGACCGAUAGUGA-ACGU-ACCGUAAGGG--A-AAGGCG-AAAAGAACCCCAGG
GGAGUGAAUAGAACCUGAAACCUACCUUUUGUAUAAUGGGUCAGCGACUAGGGAAACCGA
AGACCCGAAA--CCCGGUGAUC-UA-GCCAUGAGC--------------------A-GG-
UUG------AA--GU-----------GGAGGACC--------------------------
-------GAAGUGAAAGGCCAAUCAAACCGGGA-GAUAGCUGGUUCUCCCCGAAAGCCGG
UAGAG-CCAAACUCCGAAU---------------------------------------AC
GAAAG-GGAAACAACCCAGACCGCCAGCUAAGGUCCCAAAUAAGUGA---------AACA
GCCAGGAUGUUGGCUUAGAAGCAG---CCACAUUUAAAGAAAGCGUAAUAGCUCACUGGU
CAAGUGCGCGGAAGAUGUAACGGGGCUA-AGUAGGGGAGCGUUCUCGUACCUUAAACCGA
CACAGGUAGC-------------------------------------UAAGGCAA-GGAA
CUAGG-------CAAAA-UAGUG---C-CGUAACUUCGGGAGAAGGAAG-----------
----AUACCAGCUG-GCUGCAACUGUUUA--UUAAAAACACAG-CACUGUGCAAACACGA
AAGUAUAC----GGUGUGACGCCUGCCCGGUGCCGGAAGGUUAAGCUCC-----------
--------AGACUGAAGCCCCGGUAAACGGCGGCCGUAACU------AUAACGGUCCUAA
GGUAGCGAAAUUCCUUGUCGG--------------------------------GUAAGUU
CCGACCUGC----------------------------------------ACGAA------
------------------------------------UGGCGUAAUGACUGUCUCCACAUC
CGCGGCAA------------GACGGAAAGACCCCGUGAA-CCUUUACUAUAGCUUGAC--
-----------------------ACUGCGUG---UAGGAUAGGUGGGAGGAGACAGUGUC
UGGUGGGUA--GUUUGAC-UGGGGCG----------------------------------
--------------------------------------GU-CUCCU-C--CCAAAGAGUA
ACGGAGGAGUACGAAGAUC-----------------------------------------
------------------------------------------------------------
------GAAAGCAGGUCUUAGUGAUCCAAGGGCCAUCGCUCAA--CGGAU-----AAAAG
GUACUCCGGGGAUAACA-GGCUGAUACCGCCCAAGAGUUCAUAUCGACGGCGGUGUUUGG
CACCUCGAUGUCGGCUCAUCACAUCCUGGGG-CU-GAAGCAGGUCCCAAG-GGUAUGGCU
GUUCGCCAUU-AAAGUGGU---ACGCGAGCUGGGUUUAGAACGUCGUGAGACA-GUUCGG
UCCCUAUCUGCCGUGGA-CGU-UGGAAGAUUGAGGGGGUAGUAGCAGAGGACCGAAUAAG
UGCUGAACGCAUAUAAGCACGAA---------------------
;no comment
Escheri_co
GUGGCGGACGGGUGAGUAAUGUCUGGG-AAAC-UGCCUGAUGGAG--AGGGAUAACUACU
GGAAACGGUAGCUAAUACCGCAUUGCCAUCGGAUGUGCCCAGAUGGGAUUAGCUAGUAGG
UGGGGUAACGGCUCACCUAGGCGACGAUCCCUAGCUGGUCUGAGAGGAUGACCAGCCACA
CUGGAACUGAGACACGGUCCAGACUCCUACGGGAGGCAGCAGUGGGGAAUAUUGCACAAU
GGGCGCAAGCCUGAUGCAGCCAUGCCGCGUGUAUGAAGAAGCACCGGCUAACUCCG-UGC
CAGCAGCCGCGGUAAUAC-GGAGGGUGCAAGCGUUAAUCGGAAUUACUGGGCGUAAAGC-
GCACGCAGGCGGU--GAC--------GCU-----CAG--GUGCGAAA-GCGUGGGGAGCA
AACAGG-AUUAGAUACCCUGGUAGUCC--ACGCCG-UAAACGAUGAGCUAACGCG--UUA
AGCC-------G--CCUGGGGAGUA-CGGC----CGCAAGGUUAAAACUCAAA-UGAAUU
GACG----GGGCCCGC-ACAA-GCGGUGGAGCAUGUGGUUUAAUUCGAU-GCAACG--CG
AAGAACCUUACCUU----------------------------------------------
--------GACA-----ACA------GGUGCUGCAUGGCUGUCGUCAGC-UCGUGUU-GU
GAAAUGUUGGGUUA-AGUCCCGCAACGAGCGCAA-CCCGAGGAAGGUGGGGAUGACGU--
-CAAGUCAUCAUGGCCC--------UUACGGGGC-UAC-ACACGUGCUACAAUGGACAAA
GA-GAGUCCGGAUUGGAGUCUGCAA---CUCGACUCCAUGAAGU-----------CGGAA
UCGC---------------UAGUAAUCGA----CGGUGAAUACGUUCCCGGGCCUUGUAC
ACACCGCCCGUCACAC-CAUGGGAGCUG--GGGUGAAGUCGUAACAAGGUAACCGUAGGG
GAACCUGCGGUUGGAUCACCUCCUUAGGUGGAUGCCCUGGGCGAUGAAGGACGUGCGAUA
AGCCGGUAAGGUGUUUCCG-AAUGGGGAAAGAACUGAAA-CAUCUAAGUAC-CCCGAGGA
AAAGAAA--UCAACC---GAUUCCCCCAGU-AGCGGCGAGCGAAGAUGAGUAGGAAGGCU
AAAUACUGACCGAUAGUGA-ACGU-ACCGUGAGGG--A-AAGGCG-AAAAGAACCCCAGG
GGAGUGAAAAGAACCUGAAACCUACCUUUUGUAUAAUGGGUCAGCGACUAGGGAAACCGA
AGACCCGAAA--CCCGGUGAUC-UA-GCCAUGGGC--------------------A-GG-
UUG------AA--GU-----------GGAGGACC--------------------------
-------GAAGUGAAAGGCCAAUCAAACCGGGA-GAUAGCUGGUUCUCCCCGAAAGCCGG
UAGAG-CCAAACUGCGAAU---------------------------------------AC
AAGAG-GGAAACAACCCAGACCGCCAGCUAAGGUCCCAAAUAAGUGA---------GACA
GCCAGGAUGUUGGCUUAGAAGCAG---CCACAUUUAAAGAAAGCGUAAUAGCUCACUGGU
CGAGUGCGCGGAAGAUGUAACGGGGCUA-AGUAGGGGAGCGUUCUCGUACCCCAAACCGA
CACAGGUGGC-------------------------------------CAAGGCAA-GGAA
CUAGG-------CAAAA-UGGUG---C-CGUAACUUCGGGAGAAGGAAG-----------
----AUACCAGCUG-GCUGCAACUGUUUA--UUAAAAACACAG-CACUGUGCAAACACGA
AAGUAUAC----GGUGUGACGCCUGCCCGGUGCCGGAAGGUUAAGCUCU-----------
--------UGAUCGAAGCCCCGGUAAACGGCGGCCGUAACU------AUAACGGUCCUAA
GGUAGCGAAAUUCCUUGUCGG--------------------------------GUAAGUU
CCGACCUGC----------------------------------------ACGAA------
------------------------------------UGGCGUAAUGACUGUCUCCACACC
CGCGGCAA------------GACGGAAAGACCCCGUGAA-CCUUUACUAUAGCUUGAC--
-----------------------ACUGUGUG---UAGGAUAGGUGGGAGGGGACAGUGUC
UGGUGGGUA--GUUUGAC-UGGGGCG----------------------------------
--------------------------------------GU-CUCCU-C--CUAAAGAGUA
ACGGAGGAGCACGAAGGUC-----------------------------------------
------------------------------------------------------------
------GAAAGCAGGUCAUAGUGAUCCAAGGGCCAUCGCUCAA--CGGAU-----AAAAG
GUACUCCGGGGAUAACA-GGCUGAUACCGCCCAAGAGUUCAUAUCGACGGCGGUGUUUGG
CACCUCGAUGUCGGCUCAUCACAUCCUGGGG-CU-GAAGUAGGUCCCAAG-GGUAUGGCU
GUUCGCCAUUUAAAGUGGU---ACGCGAGCUGGGUUUAGAACGUCGUGAGACA-GUUCGG
UCCCUAUCUGCCGUGGG-CGC-UGGAGAACUGAGGGGGUAGUACGAGAGGACCGGAUAAG
UGCUGAAAGCAUCUAAGCACGAA---------------------
;no comment
Vibrio_ch
GCGGCGGACGGGUGAGUAAUGCCUGGG-AAAU-UGCCCGGUAGAG--GGGGAUAACCAUU
GGAAACGAUGGCUAAUACCGCAUCGCUACCGGAUAUGCCCAGGUGGGAUUAGCUAGUUGG
UGAGGUAAGGGCUCACCAAGGCGACGAUCCCUAGCUGGUCUGAGAGGAUGAUCAGCCACA
CUGGAACUGAGACACGGUCCAGACUCCUACGGGAGGCAGCAGUGGGGAAUAUUGCACAAU
GGGCGCAAGCCUGAUGCAGCCAUGCCGCGUGUAUGAAGAAGCACCGGCUAACUCCG-UGC
CAGCAGCCGCGGUAAUAC-GGAGGGUGCAAGCGUUAAUCGGAAUUACUGGGCGUAAAGC-
GCAUGCAGGUGGU--GAC--------ACU-----CAG--AUGCGAAA-GCGUGGGGAGCA
AACAGG-AUUAGAUACCCUGGUAGUCC--ACGCCG-UAAACGAUGAGCUAACGCG--UUA
AGCCC------G--CCUGGGGAGUA-CGGU----CGCAAGAUUAAAACUCAAA-UGAAUU
GACG----GGGCCCGC-ACAA-GCGGUGGAGCAUGUGGUUUAAUUCGAU-GCAACG--CG
AAGAACCUUACCUU----------------------------------------------
--------GACA-----ACA------GGUGCUGCAUGGCUGUCGUCAGC-UCGUGUU-GU
GAAAUGUUGGGUUA-AGUCCCGCAACGAGCGCAA-CCCGAGGAAGGUGGGGACGACGU--
-CAAGUCAUCAUGGCCC--------UUACGGGGC-UAC-ACACGUGCUACAAUGGACAGA
GG-GAGUCCGGAUUGGAGUCUGCAA---CUCGACUCCAUGAAGU-----------CGGAA
UCGC---------------UAGUAAUCGG----CGGUGAAUACGUUCCCGGGCCUUGUAC
ACACCGCCCGUCACAC-CAUGGGAGCUG--GGGUGAAGUCGUAACAAGGUAGCGCUAGGG
GAACCUGGCGCUGGAUCACCUCCUU-GGUGGAUGCCUGGGGCGAUGAAGGACGUACGAUA
AGCAGAUAAGGCAUUUCCG-AAUGGGGAAAGAACUGAAA-CAUCUAAGUAC-CCCGAGGA
GAAGAAA--UCAACC---GAUUCCGGUAGU-AGCGGCGAGCGAAGA---GUAGGAAGGCU
AAAUACUGACCGAUAGUGA-ACGU-ACCGUGAGGG--A-AAGGCG-AAAAGAACCCCAGG
GGAGUGAAUAGAACCUGAAACCUACCUUUUGUAUAAUGGGUCAGCGACUAGCGAAAGCGA
AGACCCGAAA--CCGGGUGAUC-UA-GCCAUGGGC--------------------A-GG-
UUG------AA--GU-----------GGAGGACC--------------------------
-------GAAGUGAAAGGCCAAUCAAACUCGGA-GAUAGCUGGUUCUCCCCGAAAGCCGG
UAGAG-CCAAACUCCGAAU---------------------------------------AC
GAGAG-GGAAACAACCCAGACCGACAGCUAAGGUCCCAAAUAAGUGA---------CACA
GCUAGGAUGUUGGCUUAGAAGCAG---CCACAUUUAAAGAAAGCGUAAUAGCUCACUAGU
CGAGUGCGCGGAAGAUGUAACGGGGCUA-AGUAGGGGAGCGUUCUCGUACCCCAAACCGA
CACAGGUGGC-------------------------------------CAAGGCAA-GGAA
CUAGG-------CAAAA-UGGUA---C-CGUAACUUCGGGAGAAGGCAG-----------
----AUACCAGGUG-GCUGCAACUGUUUA--UUAAAAACACAG-CACUGUGCAAAAUCGC
AAGUAUAC----GGUGUGACGCCUGCCCGGUGCCGGAAGGUUAAGCUCU-----------
--------UGAUCGAAGCCCCGGUAAACGGCGGCCGUAACU------AUAACGGUCCUAA
GGUAGCGAAAUUCCUUGUCGG--------------------------------GUAAGUU
CCGACCUGC----------------------------------------ACGAA------
------------------------------------UGGCGUAAUGACUGUCUCCACACC
CGCGGCUA------------GACGGAAAGACCCCGUGAA-CCUUUACUACAGCUUGGC--
-----------------------ACUGUGUG---UAGGAUAGGUGGGAGGGGACAGUGCC
UGGUGGGUA--GUUUGAC-UGGGGCG----------------------------------
--------------------------------------GU-CUCCU-C--CCAAAGAGUA
ACGGAGGAGCACGAAGGUC-----------------------------------------
------------------------------------------------------------
------GAAAGCAGGUCAUAGUGAUCCAAGGGCCAUCGCUCAA--CGGAU-----AAAAG
GUACUCCGGGGAUAACA-GGCUGAUACCGCCCAAGAGUUCAUAUCGACGGCGGUGUUUGG
CACCUCGAUGUCGGCUCAUCACAUCCUGGGG-CU-GAAGUCGGUCCCAAG-GGUAUGGCU
GUUCGCCAUUUAAAGUGGU---ACGCGAGCUGGGUUUAGAACGUCGUGAGACA-GUUCGG
UCCCUAUCUGCCGUGGG-CGU-UGGAAGAUUGAAGGGGUAGUACGAGAGGACCGGAUAAG
CGCUGAAAGCAUCUAAGCGCGAA---------------------
;no comment
Pseudom_ae
GCGGCGGACGGGUGAGUAAUGCCUAGG-AAUC-UGCCUGGUAGUG--GGGGAUAACGUCC
GGAAACGGCCGCUAAUACCGCAUCGCUAUCAGAUGAGCCUAGGUCGGAUUAGCUAGUUGG
UGGGGUAAAGGCCUACCAAGGCGACGAUCCGUAACUGGUCUGAGAGGAUGAUCAGUCACA
CUGGAACUGAGACACGGUCCAGACUCCUACGGGAGGCAGCAGUGGGGAAUAUUGGACAAU
GGGCGCAAGCCUGAUCCAGCCAUGCCGCGUGUGUGAAUAAGCACCGGCUAACUUCG-UGC
CAGCAGCCGCGGUAAUAC-GAAGGGUGCAAGCGUUAAUCGGAAUUACUGGGCGUAAAGC-
GCGCGUAAGUGGU--GAC--------ACU-----GAG--GUGCGAAA-GCGUGGGGAGCA
AACAGG-AUUAGAUACCCUGGUAGUCC--ACGCCG-UAAACGAUGACGUAACGCG--AUA
AGCC-------G--CCUGGGGAGUA-CGGC----CGCAAGGUUAAAACUCAAA-UGAAUU
GACG----GGGCCCGC-ACAA-GCGGUGGAGCAUGUGGUUUAAUUCGAA-GCAACG--CG
AAGAACCUUACCUU----------------------------------------------
--------GACA-----ACA------GGUGCUGCAUGGCUGUCGUCAGC-UCGUGUC-GU
GAGAUGUUGGGUUA-AGUCCCGUAACGAGCGCAA-CCCGAGGAAGGUGGGGAUGACGU--
-CAAGUCAUCAUGGCCC--------UUACGGGGC-UAC-ACACGUGCUACAAUGGACAAA
GG-GAGUCCGGAUCGCAGUCUGCAA---CUCGACUGCGUGAAGU-----------CGGAA
UCGC---------------UAGUAAUCGA----CGGUGAAUACGUCCCCGGGCCUUGUAC
ACACCGCCCGUCACAC-CAUGGGAGCUG--GGGUGAAGUCGUAACAAGGUAGCCGUAGGG
GAACCUGCGGCUGGAUCACCUCCUUAGGUGGAUGCCUUGGGCGAUGAAAGACGUGCGAAA
AGCCGGGGAGUCGUCUCUG-AAUGGGGGAAGAACUGAAA-CAUCUAAGUAC-CCUGAGGA
AAAGAAA--UCAACC---GAUUCCCUUAGU-AGUGGCGAGCGAAGA---GUAGGAAGGCU
AAAUACUGACCGAUAGUGA-ACGU-ACCGUGAGGG--A-AAGGCG-AAAAGAACCCCAGG
GGAGUGAAUAGAACCUGAAACCUACCUUUUGUAUAAUGGGUCAGCGACUGCGAAAAGCGA
AGACCCGAAA--CCGGGCGAUC-UA-UCCAUGAGC--------------------A-GG-
UUG------AA--GU-----------GGAGGACC--------------------------
-------GAAGUGAAAGGCUAAUCAAGCUCGGA-GAUAGCUGGUUCUCCUCGAAAGCCGG
UAGAG-CCAAACUCCGAAU---------------------------------------AC
AAAAG-GGAAACAACCCAGACCGCCAGCUAAGGUCCCAAAUAAGUGA---------GACA
GCUAGGAGGUUGGCUUAGAAGCAG---CCACCUUUAAAGAAAGCGUAAUAGCUCACUAGU
CGAGUGCGCGGAAGAUGUAACGGGGCUA-AGUAGAGGAGCGUUCCCGUACCCCAAACCGA
CACAGGUGGC-------------------------------------CAAGGCAA-GGAA
CUAGG-------CAAAA-UGGCA---C-CGUAACUUCGGGAGAAGGAAG-----------
----AUACCAGGCC-GCUGCGACUGUUUA--UUAAAAACACAG-CACUCUGCAAACACGA
AAGUAUAG----GGUGUGACGCCUGCCCGGUGCCGGAAGGUUAAGCUCU-----------
--------UGAUCGAAGCCCCGGUAAACGGCGGCCGUAACU------AUAACGGUCCUAA
GGUAGCGAAAUUCCUUGUCGG--------------------------------GUAAGUU
CCGACCUGC----------------------------------------ACGAA------
------------------------------------UGGCGUAACGACUGUCUCCACAUC
CGCGGCUA------------GACGGAAAGACCCCGUGAA-CCUUUACUGUAGCUUUGC--
-----------------------ACUGUGUG---UAGGAUAGGUGGGAGGGGACAGUGUA
UGGUGGGCA--GUUUGAC-UGGGGCG----------------------------------
--------------------------------------GU-CUCCU-C--CUAAAGAGUA
ACGGAGGAGUACGAAGGUC-----------------------------------------
------------------------------------------------------------
------GAAAGUAGGUCUUAGUGAUCCAAGGGCCAUCGCUCAA--CGGAU-----AAAAG
GUACUCCGGGGAUAACA-GGCUGAUACCGCCCAAGAGUUCAUAUCGACGGCGGUGUUUGG
CACCUCGAUGUCGGCUCAUCACAUCCUGGGG-CU-GAAGCCGGUCCCAAG-GGUAUGGCU
GUUCGCCAUUUAAAGUGGU---ACGCGAGCUGGGUUUAGAACGUCGUGAGACA-GUUCGG
UCCCUAUCUGCCGUGGA-CGU-UUGAGAUUUGAGAGGGUAGUACGAGAGGACCGGAUAAC
CGCUGAAAGCAUCUAAGCGGGAA---------------------
;no comment
Xylella_fa
GUGGCGGACGGGUGAGGAAUACAUCGG-AAUC-UACCUUAUCGUG--GGGGAUAACGUAG
GGAAACUUACGCUAAUACCGCAUUGCGAUUGGAUGAGCCGAUGUCCGAUUAGCUAGUUGG
UGAGGUAAAGGCUCACCAAGGCGACGAUCGGUAGCUGGUCUGAGAGGAUGAUCAGCCACA
CUGGAACUGAGACACGGUCCAGACUCCUACGGGAGGCAGCAGUGGGGAAUAUUGGACAAU
GGGCGCAAGCCUGAUCCAGCUAUGCCGCGUGGGUGAAUAAGCACCGGCUAACUUCG-UGC
CAGCAGCCGCGGUAAUAC-GAAGGGUGCAAGCGUUACUCGGAAUUACUGGGCGUAAAGG-
GUGCGUAGGUGGU--GAC--------ACU-----GAG--GCACGAAA-GCGUGGGGAGCA
AACAGG-AUUAGAUACCCUGGUAGUCC--ACGCCC-UAAACGAUGAGCUAACGCG--UUA
AGCC-------G--CCUGGGGAGUA-CGGU----CGCAAGACUGAAACUCAAA-GGAAUU
GACG----GGGCCCGC-ACAA-GCGGUGGAGUAUGUGGUUUAAUUCGAU-GCAACG--CG
AAGAACCUUACCUU----------------------------------------------
--------GACA-----ACA------GGUGCUGCAUGGCUGUCGUCAGC-UCGUGUC-GU
GAGAUGUUGGGUUA-AGUCCCGCAACGAGCGCAA-CCCGAGGAAGGUGGGGAUGACGU--
-CAAGUCAUCAUGGCCC--------UUACGGGGC-UAC-ACACGUACUACAAUGGACAGA
GG-GAGUCCGGAUUGGAGUCUGCAA---CUCGACUCCAUGAAGU-----------UGGAA
UCGC---------------UAGUAAUCGG----CGGUGAAUACGUUCCCGGGCCUUGUAC
ACACCGCCCGUCACAC-CAUGGGAGCUG--GGGUGAAGUCGUAACAAGGUAGCCGUAUCG
GAAGGUGCGGCUGGAUCACCUCCUUUGGUGGAUGCCUUGGGCGAUGAAGGACGUGCGAAA
AGUCGGGGAGCUGUAUCCG-AAUGGGGGAAGAACUGAAA-UAUCUAAGUAA-CCAGAGGA
AAAGAAA--UCAACA---GAUUCCCUGAGU-AGUGACGAGCGAAGA---GUAGGAAGGCU
AAAUACUGACCGAUAGUGA-ACGU-ACCGUGAGGG--A-AAGGCG-AAAAGAACCCCAGG
GGAGUGAAUAGAACCUGAAACCUACCUUUUGUAUAAUGGGUCAGCGACUG-GGAAACCGA
AGACCCGAAA--CCGGGUGAUC-UA-GUCAUGUCC--------------------A-GG-
GUG------AA--GU-----------GGAGGCCC--------------------------
-------GAAGUGAAAAGCUAAUCGAACCCGGA-GAUAGCUGGUUCUCCUCGAAAGCCGG
UAGAG-CCAAACUCCGAAU---------------------------------------AC
AAAAG-GGAAACAACCCAGACCCACAGCUAAGGUCCCAAAUAAGUGA---------GACA
GCCAGGAGGUUGGCUUAGAAGCAG---CCACCUUUAAAGAAAGCGUAAUAGCUCACUGGU
CGAGUGCGCGGAAGAUUUAACGGGGCUA-AGUAGAGGAGCGUUCCCGUACCGUAAACCGA
CACAGGUAGC-------------------------------------UCAGGCAA-GGAA
CUAGG-------CAACA-UGGCA---C-CGUAACUUCGGGAGAAGGCAG-----------
----AAACCAGGCC-GCUGCGACUGUUUA--UCAAAAACACAG-CACUCUGCAAACACGA
AAGUAUAG----GGUGUGACGCCUGCCCGGUGCUGGAAGGUUAAGCUCU-----------
--------UGAUCGAAGCCCCAGUAAACGGCGGCCGUAACU------AUAACGGUCCUAA
GGUAGCGAAAUUCCUUGUCGG--------------------------------GUAAGUU
CCGACCUGC----------------------------------------ACGAA------
------------------------------------UGGCGUAACGACUGUCUCCACUCC
CGUGGCAA------------GACGGAAAGACCCCGUGAA-CCUUUACUAUAGCUUUAC--
-----------------------ACUGUGUG---UAGGAUAGGUGGGAGGGGACAGUGUA
UGGUGGGUA--GUUUGAC-UGGGGCG----------------------------------
--------------------------------------GU-CUCCU-C--CCAAAGAGUA
ACGGAGGAGCACGAAGGUC-----------------------------------------
------------------------------------------------------------
------GAAAGUAGGUCUUAGUGAUCCAAGGGCCAUCGCUCAA--CGGAU-----AAAAG
GUACUCCGGGGAUAACA-GGCUGAUACCGCCCAAGAGUUCAUAUCGACGGCGGUGUUUGG
CACCUCGAUGUCGGCUCAUCACAUCCUGGGG-CU-GUAGUCGGUCCCAAG-GGUAUGGCU
GUUCGCCAUUUAAAGUGGU---ACGCGAGCUGGGUUCAGAACGUCGUGAGACA-GUUCGG
UCCCUAUCUGCCAUGGG-CGU-UGGAGAUUUGAGAGGGUAGUACGAGAGGACCGGAUAAC
CGCUGAAAGCAUCUAAGCGGGAA---------------------
;no comment
Rickett_pr
GUGGCAGACGGGUGAGUAACACGUGGG-AAUC-UACCCAUCAGUA--CGGAAUAACUUUU
AGAAAUAAAAGCUAAUACCGUAUCGCUGAUGGAUGGGCCCGCGUCAGAUUAGGUAGUUGG
UGAGGUAAUGGCUCACCAAGCCGACGAUCUGUAGCUGGUCUGAGAGGAUGAUCAGCCACA
CUGGGACUGAGACACGGCCCAGACUCCUACGGGAGGCAGCAGUGGGGAAUAUUGGACAAU
GGGCGAAAGCCUGAUCCAGCAAUACCGAGUGAGUGAAAAAGCCCCGGCUAACUCCG-UGC
CAGCAGCCGCGGUAAGAC-GGAGGGGGCUAGCGUUGUUCGGAAUUACUGGGCGUAAAGA-
GUGCGUAGGCGGU--GAC--------GCU-----GAU--GCACGAAA-GCGUGGGGAGCA
AACAGG-AUUAGAUACCCUGGUAGUCC--ACGCCG-UAAACGAUGAGCUAACGCA--UUA
AGCC-------G--CCUGGGGAGUA-CGGU----CGCAAGAUUAAAACUCAAA-GGAAUU
GACG----GGGCUCGC-ACAA-GCGGUGGAGCAUGCGGUUUAAUUCGAU-GUUACG--CG
AAAAACCUUACCUU----------------------------------------------
--------GACA-----ACA------GGUGUUGCAUGGCUGUCGUCAGC-UCGUGUC-GU
GAGAUGUUGGGUUA-AGUCCCGCAACGAGCGCAA-CCCGAGGAAGGUGGGGACGACGU--
-CAAGUCAUCAUGGCCC--------UUACGGGGC-UAC-ACGCGUGCUACAAUGGACAGA
GG-GAGUUCGGAUUGUUCUCUGCAA---CUCGAGAGCAUGAAGU-----------UGGAA
UCGC---------------UAGUAAUCGG----CGGUGAAUACGUUCUCGGGCCUUGUAC
ACACUGCCCGUCACGC-CAUGGGAGCUG--GGGUGAAGUCGUAACAAGGUAGCCGUAGGG
GAACCUGCGGCUGGAUUACCUCCUUAGGUGGAUGCCUUGGGCGAUGAAGGACGUACGAUA
AGCCGGGGAGUUGUUUCCG-AAUGGGGAAAGAACUGAAA-UAUCUAAGUAG-CUGGAGGA
AAGGACA--UCAACC---GACUCCGUUAGU-AGUGACGAGCGAAGA---GUAAGAAGCCU
AAGUACUGACCGAUAGUGA-ACGU-ACCGUGAGGG--A-AAGGUG-AAAAGUACCCCAGG
GGAGUGAAUAGUAUCUGAAACCUACCUUUUGUAUAAUGGGUCAGCGACUAGCGAAAGCGA
AGACCCGAAA--CCGGGUGAUC-UA-GCCAUGGCC--------------------A-GG-
UUG------AA--AU-----------GAAGGACC--------------------------
-------GAAGUGAAAGGCCAAUCAAACUCGGA-UAUAGCUGGUUCUCCGCGAAAGCGGG
UAGAG-CCAAACUCCGAAU---------------------------------------GU
GAGAG-GGAAAAAGCCCAGACCGCCAUCUAAGGUCCCUAAUAAGUGA---------AACA
ACUAGGAUGUUGGCUUAGAAGCAG---CCACAUUUAAAGAAAGCGUAAUAGCUCACUAGU
CAAGUGCGCCAACAAUGUAACGGGGCUA-AGUAGCGGAGCGUUCCCGUACCCAAAACCGA
CACAGGUGGC-------------------------------------CAAGGCAA-GGAA
CUAGG-------CAAAU-UACAU---C-UGUAACUUCGGAAGAAAGCAC-----------
----AAGUUAGGGG-GUAGCGACUGUUUA--UUAAAAACACAG-GGCUCUGCAAAGUCAA
UAGUAUAG----GGUCUGACGCCUGCCCAGUGCUGGAAGAUUAAGCUCU-----------
--------AAAUUGAAGUCCCAGUGAACGGCGGCCGUAACU------AUGACGGUCCUAA
GGUAGCGAAAUUCCUUGUCGG--------------------------------GUAAGUU
CCGACCCGC----------------------------------------ACGAA------
------------------------------------UGGCGUAACGACUGUCUCCAGUCC
CGCGGUCA------------GACGGAAAGACCCCGUGAA-CCUUUACUAUAGCUUUGC--
-----------------------ACUGUGUG---CAGGAUAGGUGGGAGAAGACAAUGCA
UGGUGGGUA--GUUUGAC-UGGGGCG----------------------------------
--------------------------------------GU-CGCCU-C--CCAAAAAGUA
ACGGAGGCGCGCGAUGGUC-----------------------------------------
------------------------------------------------------------
------GAAAGUCGGUCAUAGUGAUCCAAGGGCCAUCGCUCAA--CGAAU-----AAAAG
GUACUCCGGGGAUAACA-GGCUGAUGAUUUCCAAGCGUCCAUAGCGACGAAAUCGUUUGG
CACCUCGAUGUCGGCUCAUCACAUCCUGGGG-CU-GGAGAAGGUCCCAAG-GGUUCGGCU
GUUCGCCGAUUAAAGUGGU---ACGUGAGCUGGGUUUAGAACGUCGUGAGACA-GUUCGG
UCCCUAUCUGCCGUGGG-UGU-AGGAAGUUUGAGAGGAUAGUACGAGAGGACCGAAUAAC
UGCUGAAUGCAUCUAAGCAGGAA---------------------
;no comment
Campylo_je
GUGGCGCACGGGUGAGUAAGGUAUAGUUAAUC-UGCCCUACACAA--GAGGACAACAGUU
GGAAACGACUGCUAAUACUCUAUCGGUGUAGGAUGAGACUAUAUAGUAUCAGCUAGUUGG
UAAGGUAAUGGCUUACCAAGGCUAUGACGCUUAACUGGUCUGAGAGGAUGAUCAGUCACA
CUGGAACUGAGACACGGUCCAGACUCCUACGGGAGGCAGCAGUAGGGAAUAUUGCGCAAU
GGGGGAAACCCUGACGCAGCAACGCCGCGUGGAGGAAUAAGCACCGGCUAACUCCG-UGC
CAGCAGCCGCGGUAAUAC-GGAGGGUGCAAGCGUUACUCGGAAUCACUGGGCGUAAAGG-
GCGCGUAGGCGGU--GAC--------GCU-----AAG--GCGCGAAA-GCGUGGGGAGCA
AACAGG-AUUAGAUACCCUGGUAGUCC--ACGCCC-UAAACGAUGAGCUAACGCA--UUA
AGCC-------G--CCUGGGGAGUA-CGGU----CGCAAGAUUAAAACUCAAA-GGAAUA
GACG----GGGCCCGC-ACAA-GCGGUGGAGCAUGUGGUUUAAUUCGAA-GAUACG--CG
AAGAACCUUACCUU----------------------------------------------
--------GAUA-----ACA------GGUGCUGCACGGCUGUCGUCAGC-UCGUGUC-GU
GAGAUGUUGGGUUA-AGUCCCGCAACGAGCGCAA-CCCGAGGAAGGUGUGGACGACGU--
-CAAGUCAUCAUGGCCC--------UUAUGGGGC-GAC-ACACGUGCUACAAUGGACAAU
GA-GAGUUCGGAUUGUUCUCUGCAA---CUCGAGAGCAUGAAGC-----------CGGAA
UCGC---------------UAGUAAUCGA----CGGUGAAUACGUUCCCGGGUCUUGUAC
UCACCGCCCGUCACAC-CAUGGGAGCUG--GGGUGAAGUCGUAACAAGGUAACCGUAGGA
GAACCUGCGGUUGGAUCACCUCCU--GGUGGAUGCCUUGAGCGAUGAAGGACGUACGAUA
AGCCGGGGAGCUGUUUCCG-AAUGGGGCAAGAAUUGAAA-CAUCUUAGUAC-CCUCAGGA
AAAGAAA--UCAAUA---GAUUGCGUCAGU-AGCGGCGAGCGAACCUGAGUAGGAACCCU
AAAUACUGAUCGAUAGUGC-ACGU-ACCGUGAGGG--A-AAGGUG-AAAAGAACUGAAUC
AGAGUGAAUAGAACCUGAAACCUGCCUUUUGCAUAAUGAGCCUGCGAGUAGCGAAAGCGA
AGACCCGAAA--CGAAGUGAUC-UA-UCCAUGAGC--------------------A-AG-
UUG------AA--GU-----------GGAGGACU--------------------------
-------GAAGUGAAAGGCCAAUCAAACUUCGU-GAUAGCUGGUUCUCUCCGAAAGCGGG
UAGAG-CCAAACUCCGAAU---------------------------------------AC
AAGAG-GGAAACAACCCAGACUACCAGCUAAGGUCCCUAAUAAGUGA---------AACA
ACCAGGAGGUUGGCUUAGAAGCAG---CCACCUUUAAAGAAAGCGUAAUAGCUCACUGGU
CUAGUGCGCGGAAAAUAUAACGGGGCUA-AGUAGGAGAGCGUUCCCGUACCGUAAACCGA
CACAGGUGGC-------------------------------------UAAGGCAA-GGAA
CUCUG-------CAAAA-UAGCA---C-CGUAUCUUCGGUAUAAGGCAA-----------
----CAAAGAGUCC-CUCCCGACUGUUUA--CCAAAAACACAG-CACUCUGCUAACUCGU
AAGUAUAG----GGUGUGACGCCUGCCCGGUGCUCGAAGGUUAAGCUCU-----------
--------UGAUCGAAGCCCGAGUAAACGGCGGCCGUAACU------AUAACGGUCCUAA
GGUAGCGAAAUUCCUUGUCGG--------------------------------UUAAAUA
CCGACCUGC----------------------------------------AUGAA------
------------------------------------UGGCGUAACGACUGUCUCAAAACC
CGCGGCAA------------GACGGAAAGACCCCGUGGA-CCUUUACUACAGCUUGAC--
-----------------------ACUGUGUG---CAGGAUAGGUGGGAGGGGACAAUGUC
UGGUGGGUA--GUUUGAC-UGGGGCG----------------------------------
--------------------------------------GU-CGCCU-C--CCAAAUAAUA
ACGGAGGCUUACAAAGGUC-----------------------------------------
------------------------------------------------------------
------GAAAGUCGGUCUUAGUGAUCCAAGGGCCAUCGCUCAA--AGGAU-----AAAAG
GUACCCCGGGGAUAACA-GGCUGAUCUCCCCCAAGAGCUCACAUCGACGGGGAGGUUUGG
CACCUCGAUGUCGGCUCAUCGCAUCCUGGGG-CU-GGAGCAGGUCCCAAG-GGUAUGGCU
GUUCGCCAUUUAAAGCGGU---ACGCGAGCUGGGUUCAGAACGUCGUGAGACA-GUUCGG
UCCCUAUCUGCCGUGGG-CGU-AAGAAGAUUGAAGAGAUAGUACGAGAGGACCGGAUAAA
CGCUGAAAGCAUCUAAGCGUGAA---------------------
;no comment
Helicob_py
GUGGCGCACGGGUGAGUAACGCAUAGGUUAUG-UGCCUCUUAGUU--UGGGAUAGCCAUU
GGAAACGAUGAUUAAUACCAGAUCGCUAAGAGAUCAGCCUAUGUCCUAUCAGCUUGUUGG
UAAGGUAAUGGCUUACCAAGGCUAUGACGGGUAUCCGGCCUGAGAGGGUGAACGGACACA
CUGGAACUGAGACACGGUCCAGACUCCUACGGGAGGCAGCAGUAGGGAAUAUUGCUCAAU
GGGGGAAACCCUGAAGCAGCAACGCCGCGUGGAGGAAUAAGCACCGGCUAACUCCG-UGC
CAGCAGCCGCGGUAAUAC-GGAGGGUGCAAGCGUUACUCGGAAUCACUGGGCGUAAAGA-
GCGCGUAGGCGGU--GAC--------GCU-----GAUU-GCGCGAAA-GCGUGGGGAGCA
AACAGG-AUUAGAUACCCUGGUAGUCC--ACGCCC-UAAACGAUGAGCUAACGCA--UUA
AGCC-------G--CCUGGGGAGUA-CGGU----CGCAAGAUUAAAA-UCAAA-GGAAUA
GACG----GGGCCCGC-ACAA-GCGGUGGAGCAUGUGGUUUAAUUCGAA-GAUACA--CG
AAGAACCUUACCUU----------------------------------------------
--------GACA-----ACA------GGUGCUGCACGGCUGUCGUCAGC-UCGUGUC-GU
GAGAUGUUGGGUUA-AGUCCCGCAACGAGCGCAA-CCCGAGGAAGGUGGGGACGACGU--
-CAAGUCAUCAUGGCCC--------UUACGGGGC-UAC-ACACGUGCUACAAUGGACAAA
GM-GAGUUCGGAUUGUAGGCUGCAA---CUCGCCUGCAUGAAGC-----------UGGAA
UCGC---------------UAGUAAUCGG----CGGUGAAUACGUUCCCGGGUCUUGUAC
UCACCGCCCGUCACAC-CAUGGGAGCUG--GGGUGAAGUCGUAACAAGGUAACCGUAGU-
GAACCUGCGGUUGGAUCACCUCCU--GGCGGAUGCCUUGCGCGAUGAAGGACGUACGAUA
AGCUGCGGAGCUGUGUCCG-AAUGGGGCAAGAAGUGAAA-CAUCUCAGUAA-CUAGAGGA
AAAGAAA--UCAAC----GAUUCCCUAAGU-AGUGGCGAGCGAACCAGAGUAGGAACCCU
AAAUACUGAGCGAUAGCGA-ACGU-ACCGUGAGGG--A-AAGGUG-AAAAGAACCGCAGC
GGAGUGAAUAGAACCUGAAACCUGCCUUUUGCAUAAUGAUCCUGCGAGUAGCGAAAGCGA
AGACCCGAAG--CUAAGUGAUC-UA-UCCAUGGCC--------------------A-AG-
UUG------AA--AU-----------GGAGGACU--------------------------
-------GAAGUGAAAGGCCAAACAAACUUAGU-GAUAGCUGGUUCUCUUCGAAAGCCGG
UAGAG-CCAAACUUCGAAU---------------------------------------AC
AAAAG-GGGAACAACCCAGACUACCAAAUAAGGUCCCUAAUGAGUGA---------AACA
ACCAGGAGGUUGGCUUAGAAGCAG---CCACCUUUAAAGAAAGCGUAACAGCUCACUGGU
CUAGUGCGCUGAAAAUAUAACGGGGCUA-AGUAGAAGAGCGUUCCCGUACCGCAAACCGA
CACAGGUAGC-------------------------------------UAAGGCAA-GGAA
CUCUG-------CAAAC-UAGCA---C-CGUAAGUUCGCGAUAAGGCAG-----------
----CAAAGAGUCC-CUCCCGACUGUUUA--CCAAAAACACAG-CACUUUGCCAACUCGU
AAGUAUAA----GGUGUGACGCCUGCCCGGUGCUCGAAGGUUAAGCGUU-----------
--------GAAUUGAAGCCCGAGUAAACGGCGGCCGUAACU------AUAACGGUCCUAA
GGUAGCGAAAUUCCUUGUCGG--------------------------------UUAAAUA
CCGACCUGC----------------------------------------AUGAA------
------------------------------------UGGCGUAACGACUGUCUCAACACC
CGCGGCAA------------GACGGAAAGACCCCGUGGA-CCUUUACUACAACUUAGC--
-----------------------ACUGUGCG---CAGGAUAGGUGGGAGGGGACAAUGCU
UGGUGGGUA--GUUUGAC-UGGGGCG----------------------------------
--------------------------------------GU-CGCCU-C--CUAAAAAGUA
ACGGAGGCUUGCAAAGGUC-----------------------------------------
------------------------------------------------------------
------GAAAGUCGGUCAUAGUGAUCCAAGGGCCAUCGCUCAA--AGGAU-----AAAAG
GUACCCCGGGGAUAACA-GGCUGAUCUCCCCCAAGAGCUCACAUCGACGGGGAGGUUUGG
CACCUCGAUGUCGGCUCAUCGCAUCCUGGGG-CU-GGAGCAGGUCCCAAG-GGUAUGGCU
GUUCGCCAUUUAAAGCGGU---ACGCGAGCUGGGUUCAGAACGUCGUGAGACA-GUUCGG
UCCCUAUCUGCCGUGGG-CGU-AGGAAAGUUGAGGAGAUAGUACGAGAGGACCGGAUAAC
UGCUGAAAGCAUCUAAGCAGGAA---------------------
;no comment
Bacillu_su
GCGGCGGACGGGUGAGUAACACGUGGGUAACC-UGCCUGUAAGAC--UGGGAUAACUCCG
GGAAACCGGGGCUAAUACCGGAUCAAUUACAGAUGGCCCCGCGGCGCAUUAGCUAGUUGG
UGAGGUAACGGCUCACCAAGGCAACGAUGCGUAGCCGACCUGAGAGGGUGAUCGGCCACA
CUGGGACUGAGACACGGCCCAGACUCCUACGGGAGGCAGCAGUAGGGAAUCUUCCGCAAU
GGACGAAAGUCUGACGGAGCAACGCCGCGUGAGUGAGAAAGCCACGGCUAACUACG-UGC
CAGCAGCCGCGGUAAUAC-GUAGGUGGCAAGCGUUGUCCGGAAUUAUUGGGCGUAAAGG-
GCUCGCAGGCGGU--GAC--------GCU-----GAG--GAGCGAAA-GCGUGGGGAGCG
AACAGG-AUUAGAUACCCUGGUAGUCC--ACGCCG-UAAACGAUGAGCUAACGCA--UUA
AGCC-------G--CCUGGGGAGUA-CGGU----CGCAAGACUGAAACUCAAA-GGAAUU
GACG----GGGCCCGC-ACAA-GCGGUGGAGCAUGUGGUUUAAUUCGAA-GCAACG--CG
AAGAACCUUACCUU----------------------------------------------
--------GACA-----ACA------GGUGGUGCAUGGUUGUCGUCAGC-UCGUGUC-GU
GAGAUGUUGGGUUA-AGUGCCGCAACGAGCGCAA-CCCGAGGAAGGUGGGGAUGACGU--
-CAAAUCAUCAUGCCCC--------UUAUGGGGC-UAC-ACACGUGCUACAAUGGACAAA
GG-GAGUUCGGAUCGCAGUCUGCAA---CUCGACUGCGUGAAGC-----------UGGAA
UCGC---------------UAGUAAUCGG----CGGUGAAUACGUUCCCGGGCCUUGUAC
ACACCGCCCGUCACAC-CACGAGAGUUG--GGGUGAAGUCGUAACAAGGUAGCCGUAUCG
GAAGGUGCGGCUGGAUCACCUCCUUUGGUGGAUGCCUUGGCCGAUGAAGGACGGGCGAUA
UGCCGGGGAGCUGUUUCCG-AAUGGGGAAAGAACUGAAA-CAUCUAAGUAC-CCGGAGGA
AGAGAAA--GCAAAU---GAUUCCCUGAGU-AGCGGCGAGCGAACCUGAGUACGAAGGCU
AAAUACUGACCGAUAGUGA-ACGU-ACCGUGAGGG--A-AAGGUG-AAAAGCACCCCAGG
GGAGUGAAGAGAUCCUGAAACCUGCCUUUUGUAGAAUGAACCGGCGAGUAGCGAAAGCGA
AGACCCGAAA--CCAGGUGAUC-UA-CCCAUGUCC--------------------A-GG-
GUG------AA--GU-----------GGAGGCCC--------------------------
-------GAAGUGAAAUGCCAAUCGAACCUGGA-GAUAGCUGGUUCUCUCCGAAAGCCGG
UAGAG-CCAAACUCCGAAU---------------------------------------GC
GAAAG-GGAAACAGCCCAGACCGCCAGCUAAGGUCCCAAAUAAGUGA---------GACA
ACCAGGAUGUUGGCUUAGAAGCAG---CCACAUUUAAAGAGUGCGUAAUAGCUCACUGGU
CGAGUGCGCCGAAAAUGUACCGGGGCUA-AGUAGGAGAGCGUUCCCGUACCGCAAACCGA
CACAGGUAGC-------------------------------------UAAGGUAA-GGAA
CUCGG-------CAAAA-UGACC---C-CGUAACUUCGGGAGAAGGCAG-----------
----UGAAUAGGCC-CAGGCGACUGUUUA--GCAAAAACACAG-GUCUCUGCGAAGCCGU
AAGUAUAG----GGGCUGACGCCUGCCCGGUGCUGGAAGGUUAAGGUGC-----------
--------GAAUUGAAGCCCCAGUAAACGGCGGCCGUAACU------AUAACGGUCCUAA
GGUAGCGAAAUUCCUUGUCGG--------------------------------GUAAGUU
CCGACCCGC----------------------------------------ACGAA------
------------------------------------AGGCGCAACGACUGUCUCAACACC
CGCGACAG------------GACGGAAAGACCCCGUGGA-GCUUUACUGCAGCCUGAU--
-----------------------AUUGUGUA---CAGGAUAGGUAGGAGCAGACAGUGUC
AGGUGGGCA--GUUUGAC-UGGGGCG----------------------------------
--------------------------------------GU-CGCCU-C--CUAAAAGGUA
ACGGAGGCGCCCAAAGGUC-----------------------------------------
------------------------------------------------------------
------GAAAGUCGGGCUUAGUGAUCCAAGGGCCAUCGCUCAA--CGGAU-----AAAAG
CUACCCCGGGGAUAACA-GGCUUAUCUCCCCCAAGAGUCCACAUCGACGGGGAGGUUUGG
CACCUCGAUGUCGGCUCAUCGCAUCCUGGGG-CU-GUAGUCGGUCCCAAG-GGUUGGGCU
GUUCGCCCAUUAAAGCGGU---ACGCGAGCUGGGUUCAGAACGUCGUGAGACA-GUUCGG
UCCCUAUCCGUCGCGGG-CGC-AGGAAAUUUGAGAGGAUAGUACGAGAGGACCGGAUAAG
UGCUGAAAGCAUCUAAGCAUGAA---------------------
;no comment
Staphyl_au
GCGGCGGACGGGUGAGUAACACGUGGAUAACC-UACCUAUAAGAC--UGGGAUAACUUCG
GGAAACCGGAGCUAAUACCGGAUCACUUAUAGAUGGAUCCGCGCUGCAUUAGCUAGUUGG
UAAGGUAACGGCUUACCAAGGCAACGAUGCAUAGCCGACCUGAGAGGGUGAUCGGCCACA
CUGGAACUGAGACACGGUCCAGACUCCUACGGGAGGCAGCAGUAGGGAAUCUUCCGCAAU
GGGCGAAAGCCUGACGGAGCAACGCCGCGUGAGUGAGAAAGCCACGGCUAACUACG-UGC
CAGCAGCCGCGGUAAUAC-GUAGGUGGCAAGCGUUAUCCGGAAUUAUUGGGCGUAAAGC-
GCGCGUAGGCGGU--GAC--------GCU-----GAU--GUGCGAAA-GCGUGGGGAUCA
AACAGG-AUUAGAUACCCUGGUAGUCC--ACGCCG-UAAACGAUGAGCUAACGCA--UUA
AGCC-------G--CCUGGGGAGUA-CGAC----CGCAAGGUUGAAACUCAAA-GGAAUU
GACG----GGGCCCGC-ACAA-GCGGUGGAGCAUGUGGUUUAAUUCGAA-GCAACG--CG
AAGAACCUUACCUU----------------------------------------------
--------GACA-----ACA------GGUGGUGCAUGGUUGUCGUCAGC-UCGUGUC-GU
GAGAUGUUGGGUUA-AGUCCCGCAACGAGCGCAA-CCCGAGGAAGGUGGGGAUGACAU--
-CAAAUCAUCAUGCCCC--------UUAUGGGGC-UAC-ACACGUGCUACAAUGGACAAA
GG-GAGUUCGGAUUGUAGUCUGCAA---CUCGACUACAUGAAGC-----------UGGAA
UCGC---------------UAGUAAUCGA----CGGUGAAUACGUUCCCGGGUCUUGUAC
ACACCGCCCGUCACAC-CACGAGAGUUG--GGGUGAAGUCGUAACAAGGUAGCCGUAUCG
GAAGGUGCGGCUGGAUCACCUCCUUUGGUGGAUGCCUUGGCCGAUGAAGGACGUUCGAUA
UGCUGGGGAGCUGUUUCCG-AAUGGGGAAAGAACUGAAA-CAUCUUAGUAC-CCGGAGGA
AGAGAAA--GAAAAU---GAUUCCCUUAGU-AGCGGCGAGCGAACCUGAGUACGAAGGCU
AAAUACUGACCGAUAGUGA-ACGU-ACCGUGAGGG--A-AAGGUG-AAAAGCACCCCAGG
GGAGUGAAUAGAACCUGAAACCUGCCUUUUGUAGAAUGAACCGGCGAGUAGCGAAAGCGA
AGACCCGAAA--CCAGGUGAUC-UA-CCCUUGGUC--------------------A-GG-
UUG------AA--GU-----------GGAGGACC--------------------------
-------GAAGAGAAAUUCCAAUCGAACCUGGA-GAUAGCUGGUUCUCUCCGAAAGCCGG
UAGAG-CCAAACUCCGAAU---------------------------------------GC
GAAAG-GGAAACAGCCCAGACCACCAGCUAAGGUCCCAAAUAAGUGA---------GACA
ACUAGGAUGUUGGCUUAGAAGCAG---CCACAUUUAAAGAGUGCGUAAUAGCUCACUAGU
CGAGUGCGCCGAAAAUGUACCGGGGCUA-AGUAGGAGAGCGUUCCCGUACCGCAAACCGA
CACAGGUAGC-------------------------------------UAAGGUAA-GGAA
CUCGG-------CAAAA-UGACC---C-CGUAACUUCGGGAGAAGGCAG-----------
----UGAAUAGGCC-CAAGCGACUGUUUA--UCAAAAACACAG-GUCUCUGCUAAACCGU
AAGUAUAG----GGGCUGACGCCUGCCCGGUGCUGGAAGGUUAAGCUAC-----------
--------GAAUCGAAGCCCCAGUAAACGGCGGCCGUAACU------AUAACGGUCCUAA
GGUAGCGAAAUUCCUUGUCGG--------------------------------GUAAGUU
CCGACCCGC----------------------------------------ACGAA------
------------------------------------AGGCGUAACGACUGUCUCAACACC
CGCGACAG------------GACGGAAAGACCCCGUGGA-GCUUUACUGUAGCCUGAU--
-----------------------AUUGUGUA---CAGGAUAGGUAGGAGCAGACAGUGUC
AGGCGGGCA--GUUUGAC-UGGGGCG----------------------------------
--------------------------------------GU-CGCCU-C--CUAAAAGGUA
ACGGAGGCGCUCAAAGGUC-----------------------------------------
------------------------------------------------------------
------GAAAGACGGACUUAGUGAUCCAAGGGCCAUCGCUCAA--CGGAU-----AAAAG
CUACCCCGGGGAUAACA-GGCUUAUCUCCCCCAAGAGUUCACAUCGACGGGGAGGUUUGG
CACCUCGAUGUCGGCUCAUCGCAUCCUGGGG-CU-GUAGUCGGUCCCAAG-GGUUGGGCU
GUUCGCCCAUUAAAGCGGU---ACGCGAGCUGGGUUCAGAACGUCGUGAGACA-GUUCGG
UCCCUAUCCGUCGUGGG-CGU-AGGAAAUUUGAGAGGAUAGUACGAGAGGACCGGAUAAG
UGCUGAAAGCAUCUAAGCAUGAA---------------------
;no comment
Lactoco_la
GCAGCGAACGGGUGAGUAACGCGUGGGGAAUC-UGCCUUUGAGCG--GGGGACAACAUUU
GGAAACGAAUGCUAAUACCGCAUCACUCAAAGAUGAUCCCGCGUUGUAUUAGCUAGUUGG
UGAGGUAAAGGCUCACCAAGGCGAUGAUACAUAGCCGACCUGAGAGGGUGAUCGGCCACA
UUGGGACUGAGACACGGCCCAAACUCCUACGGGAGGCAGCAGUAGGGAAUCUUCGGCAAU
GGACGAAAGUCUGACCGAGCAACGCCGCGUGAGUGAGAAAGGGACGGCUAACUACG-UGC
CAGCAGCCGCGGUAAUAC-GUAGGUCCCGAGCGUUGUCCGGAUUUAUUGGGCGUAAAGC-
GAGCGCAGGUGGU--GAC--------ACU-----GAG--GCUCGAAA-GCGUGGGGAGCA
AACAGG-AUUAGAUACCCUGGUAGUCC--ACGCCG-UAAACGAUGAGCUAACGCA--AUA
AGCC-------G--CCUGGGGAGUA-CGAC----CGCAAGGUUGAAACUCAAA-GGAAUU
GACG----GGGCCCGC-ACAA-GCGGUGGAGCAUGUGGUUUAAUUCGAA-GCAACG--CG
AAGAACCUUACCUU----------------------------------------------
--------GACA-----ACA------GGUGGUGCAUGGUUGUCGUCAGC-UCGUGUC-GU
GAGAUGUUGGGUUA-AGUCCCGCAACGAGCGCAA-CCCGAGGAAGGUGGGGAUGACGU--
-CAAAUCAUCAUGCCCC--------UUAUGGGGC-UAC-ACACGUGCUACAAUGGACAAC
GA-GAGUUCGGAUUGUAGGCUGCAA---CUCGCCUACAUGAAGU-----------CGGAA
UCGC---------------UAGUAAUCGG----CGGUGAAUACGUUCCCGGGCCUUGUAC
ACACCGCCCGUCACAC-CACGGGAGCUG--GGGUGAAGUCGUAACAAGGUAGCCGUAUCG
GAAGGUGCGGCUGGAUCACCUCCUUUGGUGGAUGCCUUGGCCGAUGAAGGACGUGCGAUA
UUCGGGGGAGCAGUCUCCG-AAUGGGGAAAGAACUGAAA-CAUCUAAGUAC-CUGCAGGA
AGAGAAA--GUAAAA---GAUUUCGUAAGU-AGCGGCGAGCGAACCUGAGUAGGAACCCU
AAAUACUGACCGAUAGUGA-ACGU-ACCGUGAGGG--A-AAGGUG-AAAAGAACCCCAGG
GGAGUGAAUAGCACCUGAAACCUGCCUUUUGUAGAAUGAACCGGCGAGUAGGGAAACCGA
AGACCCGAAA--CCUAGUGACC-UA-UCCAUGAGC--------------------A-GG-
GUG------AA--GU-----------GGAGGCCC--------------------------
-------GAAGAGAAAUUCCAAACGAACUGGGA-GAUAGCUGGUUCUCUCCGAAAGCGGG
UAGAG-CUAAACUCCGAAU---------------------------------------GC
GAAAG-GGAAACAGCCCAGACCAACAGCUAAGGUCCCAAAUAAGUGA---------GACA
ACUAGGAUGUUAGCUCAGAAGCAG---CUACAUUCAAAGAGUGCGUAAUAGCUCACUAGU
CGAGUGCGCCGAAAAUGUACCGGGGCUA-AGUAGGAGAGCGUUCCCGUACCGCAAACCGA
CACAGGUAGC-------------------------------------UCAGGUAA-GGAA
CUCGG-------CAAAA-UAGCC---C-CGUAACUUCGGGAGAAGGCAG-----------
----UGAAUAGGCC-CAAGCAACUGUUUA--UCAAAAACACAG-CUCUCUGCUAAACCGC
AAGUAUAG----GGGGUGACGCCUGCCCGGUGCUGGAAGGUUAAGGUAU-----------
--------GAAUUGAAGCCCCAGUAAACGGCGGCCGUAACU------AUAACGGUCCUAA
GGUAGCGAAAUUCCUUGUCGG--------------------------------GUAAGUU
CCGACCCGC----------------------------------------ACGAA------
------------------------------------AGGCGUAAUGACUGUCUCAACACC
CGCGACAG------------GACGGAAAGACCCCAUGGA-GCUUUACUGUAGUUUGAU--
-----------------------AUUGUGUA---CAGGAUAGGUAGGAGCAGACAGUGUC
UGACGGACA--GUUUGAC-UGGGGCG----------------------------------
--------------------------------------GU-CGCCU-C--CUAAAGAGUA
ACGGAGGCGCUCAAAGGUG-----------------------------------------
------------------------------------------------------------
------GAAACUAGGACUUAGUGAUCCAAGGGCCAUCGCUCAA--CGGAU-----AAAAG
CUACCCUGGGGAUAACA-GGCUUAUCUCCCCCAAGAGUUCACAUCGACGGGGAGGUUUGG
CACCUCGAUGUCGGCUCGUCGCAUCCUGGGG-CU-GUAGUCGGUCCCAAG-GGUUGGGCU
GUUCGCCCAUUAAAGCGGC---ACGCGAGCUGGGUUCAGAACGUCGUGAGACA-GUUCGG
UCCCUAUCCGUCGCGGG-CGU-AGGUAAUUUGAGAGGAUAGUACGAGAGGACCGGAUAAG
CGCUGAAAGCAUCUAAGUGCGAA---------------------
;no comment
Leucono_me
GUGGCGAACGGGUGAGUAACACGUGGACAACC-UGCCUCAAGGCU--GGGGAUAACAUUU
GGAAACAGAUGCUAAUACCGAAUCACCUAGAGAUGGAUCCGCGGUGCAUUAGUUAGUUGG
UGGGGUAAAGGCCUACCAAGACAAUGAUGCAUAGCCGAGUUGAGAGACUGAUCGGCCACA
UUGGGACUGAGACACGGCCCAAACUCCUACGGGAGGCUGCAGUAGGGAAUCUUCCACAAU
GGGCGAAAGCCUGAUGGAGCAACGCCGCGUGUGUGAGAAAGGGACGGCUAAAUACG-UGC
CAGCAGCCGCGGUAAUAC-GUAUGUCCCGAGCGUUAUCCGGAUUUAUUGGGCGUAAAGC-
GAGCGCAGACGGU--GAC--------GUU-----GAG--GCUCGNAA-GUGUGGGUAGCA
AACAGG-AUUAGAUACCCUGGUAGUCC--ACACCG-UAAACGAUGAGCUAACGCA--UUA
AGCC-------G--CCUGGGGAGUA-CGAC----CGCAAGGUUGAAACUCAAA-GGAAUU
GACG----GGGCCCGC-ACAA-GCGGUGGAGCAUGUGGUUUAAUUCGAA-GCAACG--CG
AAGAACCUUACCUU----------------------------------------------
--------GACA-----ACA------GGUGGUGCAUGGUCGUCGUCAGC-UCGUGUC-GU
GAGAUGUUGGGUUA-AGUCCCGCAACGAGCGCAA-CCCGAGGAAGGCGGGGACGACGU--
-CAGAUCAUCAUGCCCC--------UUAUGGGGC-UAC-ACACGUGCUACAAUGGACAAC
GA-GAGUUCGGAUUGUAGUCUGCAA---CUCGACUACAUGAAGU-----------CGGAA
UCGC---------------UAGUAAUCGG----CGGUGAAUACGUUCCCGGGUCUUGUAC
ACACCGCCCGUCACAC-CAUGGGAGCCG--GGG-------GUAACAAGGAACC-------
-----------UGGAUCACCUCCUUUGGUGGAUGCCUUGGCCGAUGAAGGACGUGCGAUA
AGCUGGUGAGCGGUUUCCG-AAUGGGGAAAGAACUGAAA-CAUCUCAUUAG-CAGCAGGA
GCAGAAA--GAAAAA---GAUUCCCUAAGU-AGCGGCGAGCGAACCUGAGUACGAAGGCU
AAAUACUGACCGAUAGUGA-ACGU-ACCGUGAGGG--A-AAGGUG-AAAAGCACCCCAGG
GGAGUGAAUAGUUCCUGAAACCUGCCUUUUGUAGAAUGAACCGGCGAGUAGCGAAAGCGA
AGACCCGAAA--CCAAGUGACC-UA-CCCAUGGUC--------------------A-GG-
AUG------AA--GU-----------GGAGGUCC--------------------------
-------GAAGUGAAAUUCCAAACGAACUUGGA-GAUAGCUGGUUCUCUCCGAAAGCCGG
UAGAG-CUAAACUCCGAAU---------------------------------------UC
GAAAG-GGAAACAGCCCAGAUCACCAGUUAAGGUCCCAAAUAAGUGA---------GACA
ACUAGGAUGUUGGCUUAGAAGCAG---CCACAUUCAAAGAGUGCGUAAUAGCUCACUAGU
CGAGUGCGCCGAAAAUUUACCGGGGCUA-AAUAGGAGAGCGUUGCCGUACCGCAAACCGA
CACAGGUAGC-------------------------------------UAAGGUAA-GGAA
CUCGG-------CAAAA-UGACC---C-CGUAACUUCGGGAGAAGGCAG-----------
----UGAAUAGGCC-CAGGCGACUGUUUA--UCAAAAACACAG-GUUUCUGCAAAAUCGU
AAGUAUAG----GGGCUGACGCCUGCCCGGUGCUGGAAGGUUAAGGUAC-----------
--------GAAUUGAAGCCCCAGUAAACGGCGGCCGUAACU------AUAACGGUCCUAA
GGUAGCGAAAUUCCUUGUCGG--------------------------------GUAAGUU
CCGACCCGC----------------------------------------ACGAA------
------------------------------------AGGCGUAACGACUGUCUCAACACC
CGCGACAG------------GACGGAAAGACCCCAUGGA-GCUUUACUGUAGCUUGAU--
-----------------------AUUGUGUA---CAGAAUAGGUAGGAGAGGACAGUGUC
UGGCGGGCA--GUUUGAC-UGGGGCG----------------------------------
--------------------------------------GU-CGCCU-C--CUAAAAGGUA
ACGGAGGCGCUCAAAGGUC-----------------------------------------
------------------------------------------------------------
------GAAAGUAGGACUUAGUGAUCCAAGGGCCAUCGCUCAA--CGGAU-----AAAAG
CUACCCUGGGGAUAACA-GGCACAUCUCCCCCAAGAGUCCACAUCGACGGGGAGGUUUGG
CACCUCGAUGUCGGCUCAUCGCAUCCUGGGG-CU-GUAGUCGGUCCCAAG-GGUUGGGCU
GUUCGCCCAUUAAAGCGGU---ACCCGAGCUGGGUUCAGAACGUCGUGAGACA-GUUCGG
UCCCUAUCCGUCGCGGG-CGC-AGGAAAUUUGAGAGGAUAGUACGAGAGGACCGGAUAAA
CGCUGAAAGCAUCUAAGUGUGAA---------------------
;no comment
Clostri_bo
GCGGCGGACGGGUGAGUAACACGUGGGUAACC-UGCCUCAAAGAG--UGGGAUAGCCUCC
CGAAAGGGAGAUUAAUACCGCAUCGCUUUGAGAUGGACCCGCGGCGCAUUAGCUAGUUGG
UGAGGUAACGGCUCACCAAGGCAACGAUGCGUAGCCGACCUGAGAGGGUGAUCGGCCACA
UUGGAACUGAGACACGGUCCAGACUCCUACGGGAGGCAGCAGUGGGGAAUAUUNCGCAAU
GGGGGAAACCCUGACGCAGCAACGCCGCGUGAGUGAGGAAGCCACGGCUAACUACG-UGC
CAGCAGCCGCGGUAAUAC-GUAGGUGGCAAGCGUUGUCCGGAUUUACUGGGCGUAAAGA-
GUAUGUAGGUGGU--GAC--------ACU-----GAG--AUACGAAA-GCGUGGGUAGCA
AACAGG-AUUAGAUACCCUGGUAGUCC--ACGNNG-UAAACGAUGAGCAAACGCA--UUA
AGCC-------G--CCUGGGAAGUA-CGGU----CGCAAGAUUAAAACUCAAA-GGAAUU
GACG----GGGCCCGC-ACAA-GCAGCGGAGCAUGUGGUUUAAUUCGAA-GCAACG--CG
AAGAACCUUACCUU----------------------------------------------
--------GACA-----ACA------GGUGGUGCAUGGUUGUCGUCAGC-UCGUGUC-GU
GAGAUGUUGGGUUA-AGUCCCGCAACGAGCGCAA-CCCGAGGAAGGUGGGGAUGACGU--
-CAAAUCAUCAUGCCCC--------UUAUGGGGC-UAC-ACACGUGCUACAAUGGACAAC
GA-GAGUUCGGAUUGUAGGCUGAAA---CUCGCCUACAUGAAGU-----------UGGAG
UUGC---------------UAGUAAUCGG----CGGUGAAUACGUUCCCGGGUCUUGUAC
ACACCGCCCGUCACAC-CAUGAGAGUUG--GGGU-AAGUCGUAACAAGGUAGCCGUAGGA
GAACCUGCGGCUGGAUCACCUCCUUUGGUGAAUGCCUUGGCCGAUGAAGGACGCGCGAUA
AGCCGGGUAGACGUUUCCG-AAUGAGGAAAGAACUGAAA-CAUCUAAGUAC-CUGGAGGA
AGAGAAA--GAAAAA---GAUUUUCUUAGU-AGCGGCGAGCGAACCAGAGUACCAAGGCU
AAAUACUGACCGAUAGUGA-AGGU-ACCGUGAGGG--A-AAGGUG-AAAAGAACCCCAGG
GGAGUGAAUAGAACCUGAAACCUGCUUUUUGUAGAACGAGCCAACGAGUAGGGAAACCGA
AGACCCGAAA--CCGGGUGACC-UA-UCCAUGGCC--------------------A-GG-
UUG------AA--GU-----------GGAGGACC--------------------------
-------GAAGAGAAACUCCAAUCGAACUCGGA-UAUAGCUGGUUCUCCUCGAAAGCGGG
UAGAG-CCAAACUCCGAAU---------------------------------------AC
AAAAG-GGAAACAGCCCAGAUCGUCAGCUAAGGUCCCAAAUAAGUGA---------GACA
ACUAGGAUGUUGGCUUAGAAGCAG---CCACAUUAAAAGAGUGCGUAAUAGCUCACUAGU
CAAGUGCGCCGAAAAUGUCCGGGGCUCA-AGUAGAGGAGCGUCGCCGUACCGCAAACCGA
CACAGGUAGC-------------------------------------UAAGGCAA-GGAA
CUAGG-------CAAAU-UGACC---C-CGUAACUUCGGGAGAAGGCAG-----------
----AGAAUAGGCA-CAAGCAACUGUUUA--ACAAAAACACAG-GUCUCUGCUAAAGCGA
AAGUAUAG----GGGCUGACGCCUGCCCGGUGCUGGAAGGUUAAGGUGU-----------
--------GAACUUAAGCCCCAGUAAACGGCGGCCGUAACU------AUAACGGUCCUAA
GGUAGCGAAAUUCCUUGUCAG--------------------------------GUAAGUU
CUGACCCGC----------------------------------------ACGAA------
------------------------------------UGGCGUAAUGACUGUCUCAACACC
CGCGAUUG------------GACGGAAAGACCCCGUAGA-GCUUUACUGUAGCUUAGC--
-----------------------AUUGUGUA---CAGGAUAGGUGGGAGAGGACAUUGUU
AGGUGGGCA--GUUUGAC-UGGGGCG----------------------------------
--------------------------------------GU-CGCCU-C--CUAAAAAGUA
ACGGAGGCGCCCAAAGGUC-----------------------------------------
------------------------------------------------------------
------GAAAGUCGGGCUUAGUGAUCCGAGGGCCAUCGCUCAA--CGGAU-----AAAAG
CUACCUCGGGGAUAACA-GGCUGAUCUCCCCCAAGAGUUCACAUCGACGGGGAGGUUUGG
CACCUCGAUGUCGGCUCGUCGCAUCCUGGGG-CU-GAAGUAGGUCCCAAG-GGUUGGGCU
GUUCGCCCAUUAAAGCGGC---ACGCGAGCUGGGUUCAGAACGUCGUGAGACA-GUUCGG
UCCCUAUCCGUCGCGGG-CGC-AGGAAAUUUGAGAAGAUAGUACGAGAGGACCGGAUAAA
CGCUGAAAGCAUCUAAGCGUGAA---------------------
;no comment
Synecho_sp
GUGGCGGACGGGUGAGUAACACGUGAG-AACC-UACCUUCAGAAU--GGGGACAACAGUU
GGAAACGACUGCUAAUACCCAAUCGUCUGAAGAUGGGCUCGCGUCUGAUUAGCUAGAUGG
UGGGGUAAGAGCCUACCAUGGCAACGAUCAGUAGCUGGUCUGAGAGGAUGAGCAGCCACA
CUGGGACUGAGACACGGCCCAGACUCCUACGGGAGGCAGCAGUGGGGAAUUUUCCGCAAU
GGGCGAAAGCCUGACGGAGCAAUACCGCGUGAGGGAAUAAGCAUCGGCUAACUCCG-UGC
CAGCAGCCGCGGUAAUAC-GGAGGAUGCAAGCGUUAUCCGGAAUUAUUGGGCGUAAAGC-
GUCCGUAGGUGGU--GAC--------ACU-----GAG--GGACGAAA-GCUAGGGUAGCG
AAAGGG-AUUAGAUACCCCUGUAGUCC--UAGCCG-UAAACGAUGAGCUAACGCG--UUA
AGCC-------G--CCUGGGGAGUA-CGCA----CGCAAGUGUGAAACUCAAA-GGAAUU
GACG----GGGCCCGC-ACAA-GCGGUGGAGUAUGUGGUUUAAUUCGAU-GCAACG--CG
AAGAACCUUACCUU----------------------------------------------
--------GACA-----ACA------GGUGGUGCAUGGCUGUCGUCAGC-UCGUGUC-GU
GAGAUGUUGGGUUA-AGUCCCGCAACGAGCGCAA-CCCGAGGAAGGUGGGGAUGACGU--
-CAAGUCAUCAUGCCCC--------UUACGGGGC-UAC-ACACGUACUACAAUGGACAAC
GG-GAGUUCAGAUUGCAGGCUGCAA---CUCGCCUGCAUGAAGG-----------AGGAA
UCGC---------------UAGUAAUCGG----CGGUGAAUUCGUUCCCGGGCCUUGUAC
ACACCGCCCGUCACAC-CAUGGGAGCUG--GGGUGAAGUCGUAACAAGGUAGCCGUACCG
GAAGGUGUGGCUGGAUCACCUCCUUUGGUGGAUACCUUGGGCGAAGAAGGACGUGCGAAA
CGCCGGGGAGCUGUGUCCG-AAUGGGGCAAGAACUGAAA-CAUCUUAGUAG-CUAGAGGA
AAAGAAA--ACAAAA---GAUUCUCCAAGU-AGCGGCGAGCGAACCCGAGUAGGAAGGCU
AAAUACUGACCGAUAGCGU-AAGU-ACCGCGAGGG--A-AAGGUG-AAAAGAACCCCAGG
GGAGUGAAUAGAACAUGAAACCUGCCUGUUGAAGAAUGAGCCGGCGACUAGUGAAAGCGA
AGACCCGAAC--CCGGGUGAUC-UA-ACCAUGGCC--------------------A-GG-
AUG------AA--GU-----------GGAGGUCC--------------------------
-------GAAGUGAAAUGCCAAUCGAACCCGGA-GCUAGCUGGUUCUCCCCGAAAGCGGG
UAAAG-CCAAACUCAGAAU---------------------------------------AC
GAAAG-GGAAACAGCCCAGACCACCAGCUAAGGUCCCCAAUAAGUGU---------GACA
ACCAGGAGGUUUGCCUAGAAGCAG---CAACCUUAAAAGAGUGCGUAAUAGCUCACUGGU
CAAGUGCGCCGAAAAUG-AACGGGGCUA-AGUAGGGGAGCGUUCCUGUACCCGAAACCGA
CACAGGUAGC-------------------------------------UAAGGGAA-GGAA
CUCGG-------CAAAA-UUACC---C-CGUAACUUCGGGAGAAGGCAG-----------
----UGAAUAGGCC-CAGGCGACUGUUUA--CCAAAAACACAG-GUCUCCGCAAAGUCGU
AAGUAUGG----GGGCUGACGCCUGCCCAGUGCCGGAAGGUUAAGCUAG-----------
--------CGACUGAAGCCCCGGUGAACGGCGGCCGUAACU------AUAACGGUCCUAA
GGUAGCGAAAUUCCUUGUCGG--------------------------------GUAAGUU
CCGACCCGC----------------------------------------ACGAA------
------------------------------------AGGCGUAACGACUGUCUCGGACCC
UGCACCUG------------GACAGAAAGACCCUAUGAA-GCUUUACUGUAGCUUGGA--
-----------------------AUUGUGCG---CAGGAUAGGUGGGAGAGGACAAUUUC
AGGUGGGCA--GUUUGAC-UGGGGCG----------------------------------
--------------------------------------GU-CGCCU-C--CUAAAAGGUA
ACGGAGGCGCGCAAAGGUC-----------------------------------------
------------------------------------------------------------
------GAAAGUCGGCUUUAGUGAUCCAAGGGCCGUCGCUCAA--CGGAU-----AAAAG
UUACUCUAGGGAUAACA-GGCUGAUCUCCGCCAAGAGUUCACAUCGACGCGGAGGUUUGG
CACCUCGAUGUCGGCUCAUCGCAACCUGGGG-CG-GUAGUACGUCCCAAG-GGUUGGGCU
GUUCGCCCAUUAAAGCGGU---ACGUGAGCUGGGUUCAGAACGUCGUGAGACA-GUUCGG
UCCAUAUCCGGUGUAGG-CGU-AAGAGUAUUGAGAGGAUAGUACGAGAGGACCGGAUAAC
CGCUGAAAGCAUCUAAGUGGGAA---------------------
;no comment
Mycobac_le
GUGGCGAACGGGUGAGUAACACGUGGGUAAUC-UGCCCUGCACUU--CGGGAUAAGCUUG
GGAAACUGGGUCUAAUACCGGAUCGGUGCAGGAUGGGCCCGCGGCCUAUCAGCUUGUUGG
UGGGGUGACGGCCUACCAAGGCGACGACGGGUAGCCGGCCUGAGAGGGUGUCCGGCCACA
CUGGGACUGAGAUACGGCCCAGACUCCUACGGGAGGCAGCAGUGGGGAAUAUUGCACAAU
GGGCGCAAGCCUGAUGCAGCGACGCCGCGUGGGGGAAGAAGCACCGGCCAACUACG-UGC
CAGCAGCCGCGGUAAUAC-GUAGGGUGCGAGCGUUGUCCGGAAUUACUGGGCGUAAAGA-
GCUCGUAGGUGGU--GAC--------GCU-----GAG--GAGCGAAA-GCGUGGGGAGCA
AACAGG-AUUAGAUACCCUGGUAGUCC--ACGCCG-UAAACGGUGAGCUAACGCA--UUA
AGCC-------G--CCUGGGGAGUA-CGGC----CGCAAGGCUAAAACUCAAA-GGAAUU
GACG----GGGCCCGC-ACAA-GCGGCGGAGCAUGUGGAUUAAUUCGAU-GCAACG--CG
AAGAACCUUACCUU----------------------------------------------
--------GACA-----GCA------GGUGGUGCAUGGCUGUCGUCAGC-UCGUGUC-GU
GAGAUGUUGGGUUA-AGUCCCGCAACGAGCGCAA-CCCGAGGAAGGUGGGGAUGACGU--
-CAAGUCAUCAUGCCCC--------UUAUGGGGC-UUC-ACACAUGCUACAAUGGACAAA
GG-GAGUUCGGAUCGGGGUCUGCAA---CUCGACCCCGUGAAGU-----------CGGAG
UCGC---------------UAGUAAUCGG----CGGUGAAUACGUUCCCGGGCCUUGUAC
ACACCGCCCGUCACGU-CAUGAAAGUUG--GGACGAAGUCGUAACAAGGUAGCCGUACCG
GAAGGUGCGGCUGGAUCACCUCCUUUGGUGGAUGCCUUGGCCGAUGAAGGACGUGCGAUA
UGCCGGGGAGCUGUUUCCG-AAUGGGGAAAGAAGUGAAA-CAUCUCAGUAC-CCGUAGGA
GAAGAAA--ACAAUU---GAUUCCGCAAGU-AGUGGCGAGCGAACCCGAGUAGCAAGCCU
AAAUACUGACCGAUAGCGG-AUGU-ACCGUGAGGG--A-AUGGUG-AAAAGUACCCCAGG
GGAGUGAAUAGUACCUGAAACCUGCUUUUUGAAGAAUGAGCCUGCGAGUAGCGAAAGCGA
GGACCCGAAG--CGGAGUGAUC-UA-CCCAUGGCC--------------------A-GG-
GUG------AA--GU-----------GGAGGCCC--------------------------
-------GAAGUGAAAGGCCAAUCAAACUCCGU-GAUAGCUGGUUCUCCCCGAAAGCGGG
UAGAG-CCAAACUCCGAAU---------------------------------------GC
GAAAG-GGAAACAGCCCAGAUCGCCGGCUAAGGCCCCUAAUAAGUGA---------GACA
ACCAGGAGGUUGGCUUAGAAGCAG---CCACCUUGAAAGAGUGCGUAAUAGCUCACUGGU
CAAGUGCGCCGAUAAUGUAGCGGGGCUA-AGUAGGGGAGCGUUCCCGUACCCCAAACCGA
CACAGGUGGC-------------------------------------CAAGGCAA-GGAA
CUCGG-------CAAAA-UGCCU---C-CGUAACUUCGGGAGAAGGCAG-----------
----AGACCAGUGA-GAAGCGACUGUUUA--CUAAAAACACAG-GUCCGUGCGAAGUCGU
AAGUAUAC----GGACUGACGCCUGCCCGGUGCUGGAAGGUUAAGCGGA-----------
--------GAAUUUAAGCCCCAGUAAACGGCGGUGGUAACU------AUAACCAUCCUAA
GGUAGCGAAAUUCCUUGUCGG--------------------------------GUAAGUU
CCGACCUGC----------------------------------------ACGAA------
------------------------------------UGGCGUAACGACUGUCUCAACACG
UGCGGCAG------------GACGAAAAGACCCCG-GGA-CCUUCACUACAACUUGGU--
-----------------------AUUGUGUG---UAGGAUAGGUGGGAGAGGACAGUGCC
UGGCGGGUA--GUUUAAC-UGGGGCG----------------------------------
--------------------------------------GU-UGCCU-C--CUAAAAUGUA
ACGGAGGCGCCCAAAGGUC-----------------------------------------
------------------------------------------------------------
------GAAAGUCGGGAUUAGUGAUCCAAGGGGUGUCGCUCAA--CGGAU-----AAAAG
GUACCCCGGGGAUAACA-GGCUGAUCUUCCCCAAGAGUCCAUAUCGACGGGAUGGUUUGG
CACCUCGAUGUCGGCUCGUCGCAUCCUGGGG-CU-GAAGCAGGUCCCAAG-GGUUGGGCU
GUUCGCCCAUUAAAGCGGC---ACGCGAGCUGGGUUUAGAACGUCGUGAGACA-GUUCGG
UCUCUAUCCGCCGCGCG-CGU-CAGAAACUUGAGGAAAUAGUACGAGAGGACCGGAUAAC
CGCUGAAAGCAUCUAAGCGGGAA---------------------
;no comment
Strepto_co
GUGGCGAACGGGUGAGUAACACGUGGGCAAUC-UGCCCUUCACUC--UGGGACAAGCCCU
GGAAACGGGGUCUAAUACCGGAUCGGUGAAGGAUGAGCCCGCGGCCUAUCAGCUUGUUGG
UGAGGUAAUGGCUCACCAAGGCGACGACGGGUAGCCGGCCUGAGAGGGCGACCGGCCACA
CUGGGACUGAGACACGGCCCAGACUCCUACGGGAGGCAGCAGUGGGGAAUAUUGCACAAU
GGGCGAAAGCCUGAUGCAGCGACGCCGCGUGAGGGAAGAAGCGCCGGCUAACUACG-UGC
CAGCAGCCGCGGUAAUAC-GUAGGGCGCAAGCGUUGUCCGGAAUUAUUGGGCGUAAAGA-
GCUCGUAGGCGGU--GAC--------GCU-----GAG--GAGCGAAA-GCGUGGGGAGCG
AACAGG-AUUAGAUACCCUGGUAGUCC--ACGCCG-UAAACGGUGAGCUAACGCA--UUA
AGCC-------G--CCUGGGGAGUA-CGGC----CGCAAGGCUAAAACUCAAA-GGAAUU
GACG----GGGCCCGC-ACAA-GCGGCGGAGCAUGUGGCUUAAUUCGAC-GCAACG--CG
AAGAACCUUACCUU----------------------------------------------
--------GACA-----ACA------GGUGGUGCAUGGCUGUCGUCAGC-UCGUGUC-GU
GAGAUGUUGGGUUA-AGUCCCGCAACGAGCGCAA-CCCGAGGAAGGUGGGGACGACGU--
-CAAGUCAUCAUGCCCC--------UUAUGGGGC-UGC-ACACGUGCUACAAUGGACAAU
GA-GAGUUCGGAUUGGGGUCUGCAA---CUCGACCCCAUGAAGU-----------CGGAG
UCGC---------------UAGUAAUCGG----CGGUGAAUACGUUCCCGGGCCUUGUAC
ACACCGCCCGUCACGU-CACGAAAGUUG--GGACGAAGUCGUAACAAGGUAGCCGUACCG
GAAGGUGCGGCUGGAUCACCUCCUUUGGUGGAUGCCUUGGCCGAUGAAGGACGUGCGAUA
GGCCGGGGAGUCGUGUCCG-AAUGGGGAAAGAAGUGAAA-CAUCUCAGUAC-CCGCAGGA
AGAGAAA--ACAACC---GAUUCCGGGAGU-AGUGGCGAGCGAACCCAAGUAGCAAGCCU
AAAUAUUGACCGAUAGCGG-AUGU-ACCGUGAGGG--A-AUGGUG-AAAAGUACCGCAGC
GGAGUGAAUAGUACCUGAAACCUGCCUUUUGAAGAAUGAGCCUGCGAGUAGCGAAAGCGA
AGACCCGAAG--CGGAGUGAUC-UA-GCCAUGGGC--------------------A-GG-
UUG------AA--GU-----------GGAGGACC--------------------------
-------GAAGUGAAAGGCCAAUCAAACUCCGU-GAUAGCUGGUUCUCCCCGAAAGCGGG
UAGAG-CCAAACUCCGAAU---------------------------------------GC
GAGAG-GGAAACAGCCCAGAGCAUCGACUAAGGCCCCUAAUAAGUGA---------GACA
ACCAGGAGGUUGGCUUAGAAGCAG---CCACCUUGAAAGAGUGCGUAAUAGCUCACUGGU
CUAGCGCGCCGACAAUGUAGCGGGGCUA-AGUAGGGGAGCGUCGCCGUACCCUAAACCGA
CUCAGGUGGC-------------------------------------CGAGGCAA-GGAA
CUCGG-------CAAAA-UGCCC---C-CGUAACUUCGGGAGAAGGCAG-----------
----AGACCAGCGA-GAAGCGACUGUUUA--CUAAAAACACAG-GUCCGUGCGAAGCCGU
AAGUAUAC----GGACUGACGCCUGCCCGGUGCUGGAACGUUAAGCUGA-----------
--------GAACUUAAGCGCCAGUAAACGGCGGUGGUAACU------AUAACCAUCCUAA
GGUAGCGAAAUUCCUUGUCGG--------------------------------GUAAGUU
CCGACCUGC----------------------------------------ACGAA------
------------------------------------UGGCGUAACGACUGUCUCAACUCG
CGCAGCAG------------GACGGAAAGACCCCG-GGA-CCUUUACUACAGUUUGAU--
-----------------------AUUGUGUG---UAGGAUAGCUGGGAGAGGACAGUGUC
UGAUGGGUA--GUUUAAC-UGGGGCG----------------------------------
--------------------------------------GU-UGCCU-C--CUAAAGAGUA
ACGGAGGCGCCCAAAGGUC-----------------------------------------
------------------------------------------------------------
------GAAAGUCGGGACUAGUGAUCCAAGCGCCGUCGCUCAA--CGGAU-----AAAAG
GUACCCCGGGGAUAACA-GGCUGAUCUUCCCCAAGAGUCCAUAUCGACGGGAUGGUUUGG
CACCUCGAUGUCGGCUCGUCGCAUCCUGGGG-CU-GGAGUCGGUCCCAAG-GGUUGGGCU
GUUCGCCCAUUAAAGCGGU---ACGCGAGCUGGGUUUAGAACGUCGUGAGACA-GUUCGG
UCCCUAUCCGCUGUGCG-CGU-AGGAGUCUUGAGAAGGUAGUACGAGAGGACCGGAUAAC
CGCUGAAAGCAUCUAAGCGGGAA---------------------
;no comment
Pirellu_ma
GCGGCGAAAGGGAGAGUAACAGGUGGUUUAUC-UACCCUCGGGUU--UGGGAUAGCGUCG
GGAAACUGGCGGUAAUACCAAAUCGCCCGGGGAUGAGACUGCUCACUAUUAGCUUGUUGG
UGGGGUAAUGGCCUACCAAGGCGACGAUGGUUAGCGGGCGUGAGAGCGUGGCCCGUCUCA
CUGGGACUGAGAUACUGCCCAGACACCUACGGGUGGCUGCAGUC--GAGUCUUUGGCAAU
GGGCGCAA-CGUGACCAAGCGAUGCCGCGUGCG-GAGGAAGGACGGGCUAAGUUCG-UGC
CAGCAGCCGCGGUAAGAC-GAACCGUCGGAACGUUAUUCGGAAUUACUGGGCUUAAAGG-
GUGCGUAGGCGGU--GAC--------GCU-----GAG--GCACGAAA-GCUAGGGGAGCG
AACGGG-AUUAGAUACCCCGGUAGUCC--UAGCUG-UAAACGAUGAGCGAAAGUG--UUA
AGCC-------G--CCUGGGGAGUA-UGGU----CGCAAGGCUGAAACUCAAA-GAAAUU
GACG----GGGCUCAC-ACAA-GCGGUGGAGGAUGUGGCUUAAUUCGAG-GCUACG--CG
AAGAACCUUACCUU----------------------------------------------
--------GACA-----ACA------GGUGCUGCAUGGCUGUCGUCAGC-UCGUGUC-GU
GAGAUGUCGGGUUA-AGUCCCUUAACGAGCGAAA-CCCGAGGAAGGCGGGGAUGACGU--
-CAAGUCCUCAUGGCCU--------UUAUGGGGC-UGC-ACACGUGCUACAAUGGACAAA
GG-GAGUUCGGAUUGCAGGCUGCAA---CUCGCCUGCAUGAAGC-----------CGGAA
UCGC---------------UAGUAAUCGG----CGGUGAAUAUGUUCCUGAGCCUUGUAC
ACACCGCCCGUCAAGC-CACGAAAGUUG--GGACUAAGUCGUAACAAGGUAGCCGUAGGG
GAACCUGCGGCUGGAUCACCUCCUUUGGGGGAUGUCUUGGGCGAUGAAGGGCGUGCGAUA
AGCGGGGGAGUUGUUCCUG-AAUG-----AGAACUGAAA-CAUCUCAGUAC-CUGGAGGA
AGAGAAA--GAAAAC---GAUUUCGUCAGU-AGCGGCGAGCGAACCUGAGUAGGAAGGCU
AAAUACUAACCGAUAGCGA-ACGU-AUGGCGACUG--A-AAGAUG-AGAAGAACCCCAGG
GGAGGUAGU-GAACCUGAAACCUGCCUUUUGCAUAAUGAUCCGGCGAGUAGGGAAACCGA
AGACGCGAAA--CCAAGUGAUC-UA-CCCAUGAGC--------------------A-GG-
UUG------AA--GU-----------GGAGGACC--------------------------
-------GAAGUGAAAGUCUAAUCAAACUUGGA-GAUAUCUCGUUCUCUCCGAAAGCCGG
UAGAG-ACAAACUCCGAAU---------------------------------------AC
GAGAG-GGAAACAACCCAGACCGUCUGUUAAGGUCCCGAAUCAGUCU---------GACA
ACCAGGAUGUUGGCUUAGAAGCAG---CCACAUUUAAAAAGUGCGUAACAGCUUACUGGU
CGAGUGCGCCGAUAAUG-AUCGGGAGUA-AGUAGGAGAGCGCCGCCGUACUA-AAACUGA
CACAGGUAGC-------------------------------------CAAGGCAA-GGAA
CUCUG-------CAAAA-UGACC---C-CGUAAGUUCGCGAUAAGGCAG-----------
----AAAAUCGGCU-CUGGCGACUGUUUA--UCAAAAACACAG-GACCCUGCUAACUCGC
AAGUAUAG----GGUCUGACGCCUGCCCGGUGCCGGUAGGUUAAGCUCG-----------
--------CGACCGAAGCCCCGGUAAACGGCGGCCGUAACU------AUGACGGUCCUAA
GGUAGCGAAGUUCCUUGUCGG--------------------------------GUAAGUU
CCGACCUGC----------------------------------------AUGAA------
------------------------------------AGGCGUAACGACUGUCUCAAUACC
CGCAGUUA------------GACGGAAAGACCCCGUGAA-CCUUUACUGUAGGCUGAU--
-----------------------AUUGUGUG---UAGGAUAGGUGGGAGGGAACAGUGUC
AGUUGGGCA--GUUUGAC-UGGGGCG----------------------------------
--------------------------------------GU-CUCCU-C--CCAAAGAGUA
ACGGAGGAGUGCAAUGGUC-----------------------------------------
------------------------------------------------------------
------GAAAGUAGGUCAUAGUGAUCCAAGGGCUAUCGCUCAU--CAGAU-----AAAAG
GUACUCCGGGGAUAACA-GGCUUAUCGCAUCCGAGCGUCCAUAGCGGCGAUGCGGUUUGG
CACCUCGAUGUCGGCUCAUCACAUCCUGGGG-GU-GAAGAAGCUCCCAAG-GGUUCGGCU
GUUCGCCGAUUAAAGUGGU---ACGUGAGCUGGGUUCAGACCGUCGUGAGACA-GGUCGG
UCCCUAUCUGCUGUGGG-CGU-ACGAAUUUUGAGGAGGUAGUACGAGAGGAUUUGAUAAA
CGCUGAAAGCAUCUAAGCGUGAA---------------------
;no comment
Aquifex_ae
GCGGCAAACGGGUGAGUAACACGUGGGUAACC-UACCCCCAGGAG--GGGGAUAACCCCG
GGAAACCGGGGCUAAUACCCCAUCGCCUGGGGAUGGGCCCGCGGCCCAUCAGGUAGUUGG
UGGGGUAACGGCCCACCAAGCCUAUGACGGGUAGCCGGCCUGAGAGGGUGGCCGGCCACA
GCGGGACUGAGACACGGCCCGCACCCCUACGGGGGGCAGCAGUGGGGAAUCGUGGGCAAU
GGGCGAAAGCCUGACCCCGCGACGCCGCGUGGGGGAGGAAGGGACGGCUAACUACG-UGC
CAGCAGCCGCGGUAAUAC-GUAGGUCCCAAGCGUUGCGCGAAGUCACUGGGCGUAAAGC-
GUCCGCAGCCGGU--GAC--------GGU-----CAG--GGACGAAA-GCCGGGGGAGCA
AACCGG-AUUAGAUACCCGGGUAGUCC--CGGCCG-UAAACCAUGAGCUAACGCG--UUA
AGCC-------G--CCUGGGGAGUA-CGGG----CGCAAGCCUGAAACUCAAA-GGAAUU
GGCG----GGGCCCGC-ACAA-CCGGUGGAGCGUCUGGUUCAAUUCGAU-GCUAAC--CG
AAGAACCUUACCUU----------------------------------------------
--------GACA-----ACA------GGUGGUGCAUGGCCGUCGUCAGC-UCGUGUC-GU
GAGAUGUUGGGUUA-AGUCCCGCAACGAGCGCAA-CCCGAGGAAGGGGGGGAUGACGU--
-CAGGUCAGUAUGCCCU--------UUAUGGGGC-CAC-ACAGGCGCUACAGUGGACAAU
GG-GGGUGCGGAUUGGGGGCUGAAA---CUCGCCCCCAUGAAGC-----------CGGAA
UCGG---------------UAGUAACGGC----CCGUGAAUACGUUCUCGGGCCUUGCAC
ACACCGCCCGUCACGC-CACGGAAGCUG--GGGCGAAGUCGUAACAAGGUAGCCGUAGGG
GAACCUGCGGCUGGAUCACCUCCUUUGGUGGAUGCCUCGGCCGAUGAAGGGCGUGCGAUA
AGCGGUGGAGGCGUGCCCG-AAUGGGGAAAGAAGCAAAA-CCUUUUAGUAG-GCCGAGGA
AAGGAAA--UCAAUU---GACGCCCUGAGU-AGCGGCGAGCGAACCCAAGUACCAAGGCU
AAGUACUGACCGAUAGCGC-AUGU-ACCGUGAGGG--A-AAGGUG-AAAAGAACCCCCGG
GGAGUGAAUAGAACCUGAAACCUGCCUUUUGCAGAAUGAGCCGGGGAGUAGCGAAAGCGA
AGACGCGAAG--CCGGGCGAUC-UA-CCCUUGCCC--------------------U-GG-
GUG------AA--GU-----------GGAGGCCC--------------------------
-------UAAGUGAAAAGCCAAUCGCGCCCGGG-GAUAGCUCGUUCUCCCCGAAAGCGGG
UAGAG-CCAAACUCCGAAU---------------------------------------GC
AAGAG-GGAAACAGCCCAGACCGCCGGCUAAGGCCCCAAAUAAGUGA---------GACA
GCCGGGAGGUUGGCUUAGAGGCAG---CCACCUUUAAACAGUGCGUAACAGCUGACCGGU
CGAGGGCGCCGAAAAUUUAGCGGGGCUA-AGUAGGGGAGCGUUCCCGUACCGGAAACCGA
CACAGGUGGC-------------------------------------UAAGGCAA-GGAA
CUCGG-------CAAGU-UGGCC---C-CGUACCUUCGGAAGAAGGCAG-----------
----UGACAGGGCG-GUGCCGACUGUUUA--CCAAAAACACAG-GACUACGCAAACCCGA
AAGUAUGU----GGUCUGAAGCCUGGCCAGUGCCCGAAGGUGAAGCUGG-----------
--------GGGCUGAAGCCCGGGUAAACGCCGGCCGUAACU------AUGACGGUCCUAA
GGUAGCGAAAUUCCUUGCCGG--------------------------------GUAAGUU
CCGGCCUGC----------------------------------------AUGAA------
------------------------------------UGGCCCAACGACUGUCUCGAGACC
CGCGGCAG------------GACGGAAAGACCCCGUGAA-GCUUCACUGCAGCCUGGC--
-----------------------AUUGUGCG---CAGGAUAGGUGGGAGCGGACAGUGCU
AGGUGGGCA--GUUUAGC-UGGGGCG----------------------------------
--------------------------------------GC-UGCCU-C--CUAAAGAGUA
ACGGAGGCGCCCAAAGGUC-----------------------------------------
------------------------------------------------------------
------GAAAGCGGGGCCUAGUGACCCGAGGGCGGGUGAUCAG--CGGAU-----AAAAG
CUACUCCGGGGAUAACA-GGCUAAUCGCCCCCGAGAGCCCACAUCGACGGGGCGGUUUGG
UACCUCGAUGUCGGCUCCCCCCAUCCUGGGG-CU-GAAGCAGGUCCCAAG-GGUUGGGCU
GUUCGCCCAUUAAAGGGGG---ACGCGAGCUGGGUUCAGAACGUCGCGAGACA-GUUCGG
UCCCUAUCCGCCGCGGG-CGC-AGGAGCCUUGAGGGGGUAGUACGAGAGGACCGGAUAAG
CGCUGAAAGCAUCUAAGCGCGAA---------------------
;no comment
Thermus_th
GCGGCGGACGGGUGAGUAACGCGUGGGUGACC-UACCCGGAAGAG--GGGGACAACCCGG
GGAAACUCGGGCUAAUCCCCCAUCGCUUCCGGAUGGGCCCGCGUCCCAUCAGCUAGUUGG
UGGGGUAAUGGCCCACCAAGGCGACGACGGGUAGCCGGUCUGAGAGGAUGGCCGGCCACA
GGGGCACUGAGACACGGGCCCCACUCCUACGGGAGGCAGCAGUUAGGAAUCUUCCGCAAU
GGGCGCAAGCCUGACGGAGCGACGCCGCUUGGAGGUAAUAGCGCCGGCCAACUCCG-UGC
CAGCAGCCGCGGUAAUAC-GGAGGGCGCGAGCGUUACCCGGAUUCACUGGGCGUAAAGG-
GCGUGUAGGCGGU--GAC--------GCU-----GAG--GCGCGAAA-GCGUGGGGAGCA
AACCGG-AUUAGAUACCCGGGUAGUCC--ACGCCC-UAAACGAUGAGCUAACGCG--UUA
AGCC-------G--CCUGGGGAGUA-CGGC----CGCAAGGCUGAAACUCAAA-GGAAUU
GACG----GGGCCCGC-ACAA-GCGGUGGAGCAUGUGGUUUAAUUCGAA-GCAACG--CG
AAGAACCUUACCUU----------------------------------------------
--------GACA-----ACA------GGUGCUGCAUGGCCGUCGUCAGC-UCGUGCC-GU
GAGGUGUUGGGUUA-AGUCCCGCAACGAGCGCAA-CCCGAGGAAGGAGGGGACGACGU--
-CUGGUCAGCAUGGCCC--------UUACGGGGC-GAC-ACACGUGCUACAAUGCACAAA
GC-GAGUUCGGAUUGGGGUCUGCAA---CCCGACCCCAUGAAGC-----------CGGAA
UCGC---------------UAGUAAUCGG----CGGUGAAUACGUUCCCGGGCCUUGUAC
ACACCGCCCGUCACGC-CAUGGGAGCUG--GGGCGAAGUCGUAACAAGGUAGCUGUACCG
GAAGGUGCGGCUGGAUCACCUCCUUUGGUGGAUGCCUCGGCCGAUGAAGGACGUGCGAUA
AGCGGGGGAGCCGUGUCCG-AAUGGGGGAAGAACUGAAA-CAUCUCAGUAC-CCAGAGGA
GAGGAAA--GAGAAA---GACUCCCUGAGU-AGCGGCGAGCGAACCCGAGUACCAAGGCU
AAGUACUGACCGAUAGCGC-ACGU-ACCGUGAGGG--A-AAGGUG-AAAAGAACCCCGAG
GGAGUGAAUAGAGCCUGAAACCUGCCUAUUGAAGCAUGAGCCGGCGACUAGGGAAACCGA
GGACCCGAAA--CCGGGCGAGC-UA-GCCCUGGCC--------------------A-GG-
GUG------AA--GU-----------GGAGGCCC--------------------------
-------GAAGUGAAAAGCUAACCGAGCCCGGA-GAUAGCUGGUUCUCCCCGAAAGCCUG
UAGAG-CCAAACUCCGAAG---------------------------------------GG
GAGCGCGGGAACAACCGAGACCGCCAGCUAAGGCCCCCAAUAAGUGA---------GACA
GCCAGGAGGUUGGCUUAGAAGCAG---CCACCUUUAAAGAGUGCGUAAUAGCUCACUGGU
CGAGCGCGCCGAAAAUGAUGCGGGGCUA-AGUAGGGGAGCGUUCCCGUACCGCAAACCGA
CACAGGUGGC-------------------------------------UCAGGCAA-GGAA
CUCUG-------CAAGU-UGGCC---C-CGUAACUUCGGGAGAAGGCAG-----------
----UGAACAGGCU-CUGGCGACUGUUUA--CCAAAAACACAG-CUCUCUGCGAACUCGU
AAGUAUAG----GGAGCGACGCUUGCCCGGUGCCGGAAGGUCAAGCCCC-----------
--------GAACCGAAGCCCCGGUGAACGGCGGCCGUAACU------AUAACGGUCCUAA
GGUAGCGAAAUUCCUUGUCGG--------------------------------GUAAGUU
CCGACCUGC----------------------------------------ACGAA------
------------------------------------AAGCGUAACGACUGUCUCGGCACC
CGUGGCAG------------GACGAAAAGACCCCGUGGA-GCUUUACUGCAGCCUGGU--
-----------------------GUUGUGCG---UAGGAUAGGUGGGAGCGGACAGCGCU
UGGCGGGCA--GUUUGAC-UGGGGCG----------------------------------
--------------------------------------GU-CGCCU-C--CUAAAAGGUA
ACGGAGGCGCCCAAAGGUC-----------------------------------------
------------------------------------------------------------
------GAAAGCCGGGCCUAGUGAACCAAGGGCCAUCGAUCAA--CGGAU-----AAAAG
UUACCCCGGGGAUAACA-GGCUGAUCUCCCCCGAGCGUCCACAGCGGCGGGGAGGUUUGG
CACCUCGAUGUCGGCUCGUCGCAUCCUGGGG-CU-GAAGAAGGUCCCAAG-GGUUGGGCU
GUUCGCCCAUUAAAGCGGC---ACGCGAGCUGGGUUCAGAACGUCGUGAGACA-GUUCGG
UCUCUAUCCGCCACGGG-CGC-AGGAGGCUUGAGGGGGUAGUACGAGAGGACCGGAUAAC
CGCUGAAAGCAUCUAAGCGGGAA---------------------
;no comment
Thermot_ma
GCGGCGGACGGGUGAGUAACACGUGGGUAACC-UGCCCUCCGGAG--GGGGAUAACCAGG
GGAAACCCUGGCUAAUACCCCAUCGCCGGAGGAGGGGCCCGCGGCCCAUCAGGUAGUUGG
UGGGGUAACGGCCCACCAAGCCGACGACGGGUAGCCGGCCUGAGAGGGUGGUCGGCCACA
GGGGCACUGAGACACGGGCCCCACUCCUACGGGAGGCAGCAGUGGGGAAUCUUGGACAAU
GGGGGAAACCCUGAUCCAGCGACGCCGCGUGCGGGAGAAAGCCCCGGCUAACUACG-UGC
CAGCAGCCGCGGUAAUAC-GUAGGGGGCAAGCGUUACCCGGAUUUACUGGGCGUAAAGG-
GGGCGUAGGCGGC--GAC--------GCU-----GAG--GCCCGAAA-GCCAGGGGAGCA
AACCGG-AUUAGAUACCCGGGUAGUCC--UGGCUG-UAAACGAUGAGCUAACGCG--UUA
AGCC-------G--CCUGGGGAGUA-CGCC----CGCAAGGGUGAAACUCAAA-GGAAUU
GACG----GGGCCCGC-ACAA-GCGGUGGAGCGUGUGGUUUAAUUGGAU-GCUAAG--CC
AAGAACCUUACCUU----------------------------------------------
--------GACA-----ACA------GGUGGUGCACGGCCGUCGUCAGC-UCGUGCC-GU
GAGGUGUUGGGUUA-AGUCCCGCAACGAGCGCAA-CCCGAGGAAGGAGGGGAUGACGU--
-CAGGUACUCGUGCCCC--------UUAUGGGGC-GAC-ACACGCGCUACAAUGGACAAU
GG-GAGUUCGGAUCGCAGGCUGCAA---CCCGCCUGCGUGAAGC-----------CGGAA
UCGC---------------UAGUAAUCGG----CGGUGAAUACGUUCCCGGGCCUUGUAC
ACACCGCCCGUCACGC-CACCCGAGGGG--GGGCGAAGUCGUAACAAGGUAGCCGUACCG
GAAGGUGCGGCUGGAUCACCUCCUUUGGUGGAUGCCUUGGGCGAUGAAGGGCGUGCGAUA
AGCGGGGGAGCCGUUCCCG-AAUGGGGAAAGAAGUGAAA-CAUCUCAGUAC-CCCGAGGA
AAAGAAA--UCAACC---GAUUCCCCUAGU-AGCGGCGAGCGAACCCGAGUACCAAGGCU
AAAUACUGUCCGAUAGCGC-ACGU-ACCGUGAGGG--A-AAGGUG-AAAAGCACCCCAGG
GGAGUGAAGAGGACCUGAAACCUGCCUUUUGAUUAAUGAGCCCGCGAGUAGCGAAAGCGA
AGACCCGAAG--CCGGGUGAGC-UA-CCCCUGGGC--------------------A-GG-
GUG------AA--GU-----------GGAGGCCC--------------------------
-------GAAGUGAAAAGCUAACCGAACCCGGU-GAUAGCUGGUUCUCCCCGAAAGCCGG
UAGAG-CCAAACUCCGAAU---------------------------------------CC
GAGAG-GGGAACAACCCAGACCGCCGGCUAAGGGCCCGAAUAAGUGA---------GACA
GCUGGGAUGUUGGCUUAGAAGCAG---CCACAUUUAAAGAGUGCGUAACAGCUCACCAGC
CGAGUGCACCGAAAAUGUAACGGGGCUA-AGUAGGGGAGCUUUCCCGUUCCGCAAACCGA
CACAGGUGGC-------------------------------------UCAGGGAA-GGAA
CUCGG-------CAAAU-UGGCC---C-CGUAACUUCGGGAGAAGGCAG-----------
----UGACAAGGCC-CUGGCGACUGUUUA--CCAAAAACACAG-GUCUCUGCUAACUCGA
AAGUAUAG----GGACUGACGCCUGCCCAGUGCCGGAAGGUUAAGCUCC-----------
--------GACCCGAAGCCCCGGUAAACGGCGGCCGUAACU------AUAACGGUCCUAA
GGUAGCGAAAUUCCUUGUCGG--------------------------------GUAAGUU
CCGACCUGC----------------------------------------AUGAA------
------------------------------------UGGCGUAACGACUGUCUCGGCACC
CGCGGCUA------------GACGGAAAGACCCCGUGGA-GCUUUACUGCAGCCUGGU--
-----------------------AUUGUGUA---UAGCAUAGGUGGGAGGGGACAGUGCC
AGGUGGGCA--GUUUGAC-UGGGGCG----------------------------------
--------------------------------------GU-CACCU-C--CUAAAAGGUA
ACGGAGGUGUGCAAAGGUG-----------------------------------------
------------------------------------------------------------
------GAAACCCGGCCCUAGUGACCCAAGGGCCGUCGAUCAA--CGGAU-----AAAAG
UUACCCCGGGGAUAACA-GGCUGGUCCCGCCCGAGAGUUCACAUCGACGGCGGGGUUCGG
CACCUCGAUGUCGGCUCAUCCCAUCCUGGGG-CU-GAAGCAGGUCCCAAG-GGUUGGGCU
GUUCGCCCAUUAAAGGGGU---ACGUGAGCUGGGUUCAGACCGUCGUGAGACA-GGUCGG
UCCCUAUCUGCCGCGGG-CGU-AGGAGGCUUGAGGGGGUUGUACGAGAGGACCGGAUAAC
CGCUGAAAGCAUCUAAGCGGGAA---------------------
;no comment
Deinoco_ra
GUGGCGCACGGGUGAGUAACACGUAACUGACC-UACCCAGAAGUC--ACGAAUAACUGGC
CGAAAGGUCCGCUAAUACGUGAUCGCUUCUGGAUGGGGUUGCGUUCCAUCAGCUGGUUGG
UGGGGUAAAGGCCUACCAAGGCGACGACGGAUAGCCGGCCUGAGAGGGUGGCCGGCCACA
GGGGCACUGAGACACGGGUCCCACUCCUACGGGAGGCAGCAGUUAGGAAUCUUCCACAAU
GGGCGCAAGCCUGAUGGAGCGACGCCGCGUGAGGGUAAUAGCACCGGCUAACUCCG-UGC
CAGCAGCCGCGGUAAUAC-GGAGGGUGCAAGCGUUACCCGGAAUCACUGGGCGUAAAGG-
GCGUGUAGGCGGU--GAC--------GCU-----GAG--GCGCGAAA-GUGUGGGGAGCA
AACCGG-AUUAGAUACCCGGGUAGUCC--ACACCC-UAAACGAUGAGCUAACGCG--AUA
AACC-------G--CCUGGGAAGUA-CGGC----CGCAAGGUUGAAACUCAAA-GGAAUU
GACG----GGGCCCGC-ACAA-GCGGUGGAGCAUGUGGUUUAAUUCGAA-GCAACG--CG
AAGAACCUUACCUU----------------------------------------------
--------GACA-----ACA------GGUGCUGCAUGGCUGUCGUCAGC-UCGUGUC-GU
GAGAUGUUGGGUUA-AGUCCCGCAACGAGCGCAA-CCCGAGGAAGGCGGGGAUGACGU--
-CUAGUCAGCAUGGUCC--------UUACGGGGC-GAC-ACACGUGCUACAAUGGACAAC
GC-GAGUUCAGAUCGGAGUCUGCAA---CUCGACUCCGUGAAGU-----------UGGAA
UCGC---------------UAGUAAUCGG----CGGUGAAUACGUUCCCGGGCCUUGUAC
ACACCGCCCGUCACAC-CAUGGGAGCUG--GGGUGAAGUCGUAACAAGGUAACUGUACCG
GAAGGUGCGGUUGGAUCACCUCCUUU----------------------------------
------------------------------------------------------------
------------------------------------------------------------
------------------------------------------------------------
------------------------------------------------------------
------------------------------------------------------------
------------------------------------------------------------
------------------------------------------------------------
------------------------------------------------------------
------------------------------------------------------------
------------------------------------------------------------
------------------------------------------------------------
------------------------------------------------------------
------------------------------------------------------------
------------------------------------------------------------
------------------------------------------------------------
------------------------------------------------------------
------------------------------------------------------------
------------------------------------------------------------
---------------------------------------------------------ACC
CGUAGCAG------------GACGAAAAGACCCCGUGGA-GCUUUACUAUAGUCUGGC--
-----------------------AUUGUGCG---UAGGAUAGGUGGGAGCGGACCGUGCU
UGGCGGGUA--GUUUGAC-UGGGGCG----------------------------------
--------------------------------------GU-CGCCU-C--CCAAAAUGUA
ACGGAGGCGCCCAAAGGUG-----------------------------------------
------------------------------------------------------------
------GAAACUCGGGCUUAGUGAACCAAGGGCCAUCGAUCAA--CGGAU-----AAAAG
UUACCCCGGGGAUAACA-GGCUGAUCUCCCCCGAGAGUCCAUAUCGGCGGGGAGGUUUGG
CACCUCGAUGUCGGCUCGUCGCAUCCUGGGG-CU-GAAGAAGGUCCCAAG-GGUUGGGCU
GUUCGCCCAUUAAAGCGGC---ACGCGAGCUGGGUUCAGAACGUCGUGAGACA-GUUCGG
UCUCUAUCCGCUACGGG-CGC-AGGAGAAUUGAGGGGAUAGUACGAGAGGACCGGAUAAC
CGCUGAAAGCAUCUAAGCGGGAA---------------------
;no comment
Guillar_th
-------------------GGGGGCACCCGUA-CUCCGUUGUC-A--GAGGUGAAAUUCA
UGGAUUAACGGAAGACGAACAACUGCGAAAGCAUCUGCCAAGGAUGUUUU----------
------------------------------------------------------------
------------------------------------------------------------
------------------------------------------------------------
------------------------------------------------------------
----------------------CAUUGAU-----CAA--GAACGAAA-GUUAGGGGAUCG
AAGACG-AUUAGAUACCGUCGUAGUCU--UA--ACCAUAAACUAUGCCAACUGGGGAUUG
GUAGAUC-------UGGGGGGAGUA-UGGU----CGCAAGGCUGAAACUUAAAGGAA---
UUGACGGAAGGGCACC-ACCA-GGCGUGGAGCCUGCGGCUUAAUUUG-ACUCAACA--CG
GGGAACCUU-ACCAGGUCCGGACAUAGGGAGGAUUGACAGA---UUGAGA-GCUCUUUCU
UGAU--UCUAUG-----GGU------GGUGGUGCAUGGCCGUUCUUA-GUUGGUGGA-GU
GAUUUGUCUGGUUA-AUUCCGUUAA-CGAGCGAGACCUUGACC-UGCUAAUUAG--CAAU
AACAGGUCUGUGAUGCCCU-UAGAUGUCCUGGGC-CGC-ACGCGCGCUACAAU-------
--------------------------------------GGAACG-----------AGGAA
UGCCUUGUAA-GCGCGAGUCAUCAACUCG----CGCUGAAUACGUCCCUGCCCUUUGUAC
ACACCGCCCGUCGCUCCUACCG--------------------------------------
------------------------------------------------------------
--------------------------------AUUUAAG-CAUAUCAAUAG-ACGGAGGA
AAAGAAACUAACCAG---GAUUCCCUUAGU-AGCGGCGAGCGAAUCGAGGAGACCGA---
-----------UAGCGAAC-AAGU-ACCGCGAGGGAAAGAUGAAAAG---UCUUGAAACA
CGGACCAAGGAG------------------------------------------------
UCACCCGAAA--GAUGGUGAAC-UA-UGCCUGAGCAGGAUGAA----GCCAGAGGA-AA-
CUC------UG--GUGGAGGUCCGAAGGCGUUCUGACGUGCAAAUCGA-UGCUCAGACUU
GGGUAUAGGGGCGAAAGACCAAUCGAACCGUCU-AGUAGCUGGUUCCCUCCGAAGUUUCC
CUC-AG-GAUAGCUGGGGUAAAG-C----GAAUGAUUAGAGGAAUAAGCA-G-AACUGGC
GAUGC-GGGAUGAACCGAGAG---UGGUGUUAAGGCGCCCAACGUAGGUGCGUAUGGACA
GCAGGACGGUGGUCA-UGGAGG-UCGACAUCCGCUAAGGAGUGUGUAACAACUCA--CCU
GCCGAACGCAU--CAGCCCUGAAAAUUA-GGAGGGCGUGAAGCCUU--UGGCGUGAGCCU
-UGGUGGAGCA-GGCUCGAGUGCAGAUCUUGGUGGUAGU----AGCAAAAAUAAG-GGAA
GUCGG-------CAAAA-UGGAU---C-CGUAACUUCGGGACAAGGAUUGGCUCUAACUG
GUACGGACAAG-GGGAAUCCGACUGUUUAAUUAAAACAUAGCAUUGCGAUGGCCGGAAAU
CGGUGUUGACGCAAUGUGAAUUCU-----GCCCAGUGCUCUGAAUGU----UAAUGUGAA
GAAA---UUCAAGGAAGCGCGGGUAAACGGCGGGAGUAACU------AUGACUCUCUUAA
GGUAGCCAAAUGCCUCGUCAU--------------------------------CUAAUUA
GUGACGCGC----------------------------------------AUGAAUGGAUG
A---A--CGAGAUUCCCACUGUCCCUACUUACCAUCUAGCGAAACCACAGCCAAGGGAAC
GGGCUUGGAAGAAUCAGCGGGGAAAGAAGACCCUGUUGAGCUUUGACUCUAGUC----UG
GUUUU------GUGGAAUGAGUCGAGAGGUG---UAGCAU-----------AAGUGGGAG
AGGUGGGGA--GUUUGGCUGGGGCGG----------------------------------
--------------------------------------CA-CAUCU-G--CUAAAAGAUA
ACGCAGG--UGUCCUAAGA-UG-AGCUCAGUGAGAACAGCAAUCUCAUGUGGA--GUAGA
AGGGCAAAA--GCUCAUUUGAU--U-UG--GAUUU-UC-----AGUA-CGAA----UACA
AACUGUGAAAGCAUGGCCUAUCGAUCCUUUAGAGG-------U--GUCAG-----AAAAG
UUACCACAGGGAUAACU-GGCUUGUGGCAGCCGAGCGUUCAUAGCGACGUUGCUUUUUGA
UCCUUCGAUGUCGGCUCUUCCUAUCAUUGUG-AA-GCAGAAUUCACAAAG-CGUUGGAUU
GUUCACCCACUGACAGGGA---ACGUGAGCUGGGUUUAGACCGUCGUGAGACA-GGUUAG
UUUUACCCUACUGAGUA-CGA-GAGGAACC-------GUUGAUUCAGAUAAUUGG-UUAU
GGCUGAACGCCUCUAAG---------------------------
;no comment
Oryza_sa
-------------------GGGGGCAUUCGUA-UUUCAUAGUC-A--GAGGUGAAAUUCU
UGGAUUUAUGAAAGACGAACAACUGCGAAAGCAUUUGCCAAGGAUGUUUU----------
------------------------------------------------------------
------------------------------------------------------------
------------------------------------------------------------
------------------------------------------------------------
----------------------CAUUAAU-----CAA--GAACGAAA-GUUGGGGGCUCG
AAGACG-AUCAGAUACCGUCCUAGUCU--CA--ACCAUAAACGAUGCCGACCAGGGAUCG
GCGGAUC-------CGGGGGGAGUA-UGGU----CGCAAGGCUGAAACUUAAAGGAA---
UUGACGGAAGGGCACC-ACCA-GGCGUGGGGCCUGCGGCUUAAUUUG-ACUCAACA--CG
GGGAAACUU-ACCAGGUCCAGACAUAGCAAGGAUUGACAGA---CUGAGA-GCUCUUUCU
UGAU--UCUAUG-----GGU------GGUGGUGCAUGGCCGUUCUUA-GUUGGUGGA-GC
GAUUUGUCUGGUUA-AUUCCGUUAA-CGAACGAGACCUCAGCC-UGCUAACUAG--CAAU
AACAGGUCUGUGAUGCCCU-UAGAUGUUCUGGGC--GC-ACGCGCGCUACACU-------
--------------------------------------GAAACG-----------AGGAA
UGCCUAGUAA-GCGCGAGUCAUCAGCUCG----CGUUGACUACGUCCCUGCCCUUUGUAC
ACACCGCCCGUCGCUCCUACCG--------------------------------------
------------------------------------------------------------
--------------------------------AUUUAAG-CAUAUAAAUAA-GCGGAGGA
GAAGAAACUUACGAG---GAUUCCCCUAGU-AACGGCGAGCGAACCGGAGAGACCGA---
-----------UAGCGAAC-AAGU-ACCGCGAGGGAAAGAUGAAAAG---UCUUGAAACA
CGGACCAAGGAG------------------------------------------------
UCACCCGAAA--GAUGGUGAAC-UA-UGCCUGAGCGGGGCGAA----GCCAGAGGA-AA-
CUC------UG--GUGGAGGCUCGAAGCGAUACUGACGUGCAAAUCGU-UCGUCUGACUU
GGGUAUAGGGGCGAAAGACUAAUCGAACCAUCU-AGUAGCUGGUUCCCUCCGAAGUUUCC
CUC-AG-GAUAGCUGGGGUAAAG-C----CAAUGAUUAGAGGCAUAAGCA-G-AACUGGC
GAUGC-GGGAUGAACCGGAAG---CCUGGUUACGGUGCCGAACGUUGGUCGAUUAAGACA
GCAGGACGGUGGUCA-UGGAAG-UCGAAAUCCGCUAAGGAGUGUGUAACAACUCA--CCU
GCCGAAUCAAC--UAGCCCCGAAAAUUA-GGAGGGCGCAAAACCCG--GGGCGCGAGCCC
-GGGCGGAGCG-GCCGUCGGUGCAGAUCUUGGUGGUAGU----AGCAAAUACAAG-GGAA
GUCGG-------CAAAA-CGGAU---C-CGUAACUUCGGGAAAAGGAUUGGCUCUAACUG
GUACGGACAAG-GGGAAUCCGACUGUUUAAUUAAAACAAAGCAUUGCGAUGGUCCUCGCG
-GAUGCG-ACGCAAUGUGAUUUCU-----GCCCAGUGCUCUGAAUGU----CAAAGUGAA
GAAA---UUCAACCAAGCGCGGGUAAACGGCGGGAGUAACU------AUGACUCUCUUAA
GGUAGCCAAAUGCCUCGUCAU--------------------------------CUAAUUA
GUGACGCGC----------------------------------------AUGAAUGGAUU
A---A--CGAGAUUCCCACUGUCCCUGUCUACUAUCCAGCGAAACCACAGCCAAGG-AAC
GGGCUUGGCGGAAUCAGCGGGGAAAGAAGACCCUGUUGAGCUU-GACUCUAGUC----CG
ACUUU------GUGAAAUGACUUGAGAGGUG---UAGGAU-----------AAGUGGGAG
AGGUGGGGA--GUUUGGCUGGGGCGG----------------------------------
--------------------------------------CA-CAUCU-G--UUAAAAGAUA
ACGCAGGG-UGUCCUAAGA-UG-AGCUCAACGAGAACAGAAAUCUCGUGUGGA--ACAAA
AGGGUAAAA--GCUCGUUUGAU--U-CU--GAUUU-CC-----AGUA-CGAA----UACG
AACCGUGAAAGCGUGGCCUAUCGAUCCUUUAGAGG-------U--GUCAG-----AAAAG
UUACCACAGGGAUAACU-GGCUUGUGGCAGCCAAGCGUUCAUAGCGACGUUGCUUUUUGA
UCCUUCGAUGUCGGCUCUUCCUAUCAUUGUG-AA-GCAGAAUUCACCAAG-UGUUGGAUU
GUUCACCCACCAAUAGGGA---ACGUGAGCUGGGUUUAGACCGUCGUGAGACA-GGUUAG
UUUUACCCUACUGAGUA-CGA-GAGGAACC-------GUUGAUUCACACAAUUGG-UUAU
GACUGAACGCCUCUAAG---------------------------
;no comment
Arabido_th
-------------------GGGGGCAUUCGUA-UUUCAUAGUC-A--GAGGUGAAAUUCU
UGGAUUUAUGAAAGACGAACAACUGCGAAAGCAUUUGCCAAGGAUGUUUU----------
------------------------------------------------------------
------------------------------------------------------------
------------------------------------------------------------
------------------------------------------------------------
----------------------CAUUAAU-----CAA--GAACGAAA-GUUGGGGGCUCG
AAGACG-AUCAGAUACCGUCCUAGUCU--CA--ACCAUAAACGAUGCCGACCAGGGAUCA
GCGGAUC-------CGGGGGGAGUA-UGGU----CGCAAGGCUGAAACUUAAAGGAA---
UUGACGGAAGGGCACC-ACCA-GGAGUGGAGCCUGCGGCUUAAUUUG-ACUCAACA--CG
GGGAAACUU-ACCAGGUCCAGACAUAGUAAGGAUUGACAGA---CUGAGA-GCUCUUUCU
UGAU--UCUAUG-----GGU------GGUGGUGCAUGGCCGUUCUUA-GUUGGUGGA-GC
GAUUUGUCUGGUUA-AUUCCGUUAA-UGAACGAGACCUCAGCC-UGCUAACUAG--CAAU
AACAGGUCUGUGAUGCCCU-UAGAUGUUCUGGGC-CGC-ACGCGCGCUACACU-------
--------------------------------------GAAACG-----------AGGAA
UUCCUAGUAA-GCGCGAGUCAUCAGCUCG----CGUUGACUACGUCCCUGCCCUUUGUAC
ACACCGCCCGUCGCUCCUACCG--------------------------------------
------------------------------------------------------------
--------------------------------AUUUAAG-CAUAUCAAUAA-GCGGAGGA
AAAGAAACUAACAAG---GAUUCCCUUAGU-AACGGCGAGCGAACCGGAGAGACCGA---
-----------UAGCGAAC-AAGU-ACCGCGAGGUAAAGAUGAAAAG---UCUUGAAACA
CGGACCAAGGAG------------------------------------------------
UCACCCGAAA--GAUGGUGAAC-UA-UGCCUGAGCGGGGUAAA----GCCAGAGGA-AA-
CUC------UG--GUGGAAGCCCGCAGCGAUACUGACGUGCAAAUCGU-UCGUCUGACUU
GGGUAUAGGGGCGAAAGACUAAUCGAACCAUCU-AGUAGCUGGUUCCCCCCGAAGUUUCC
CUC-AG-GAUAGCUGGGGUAAAG-C----CAAUGAUUAGAGGCAUAAGCA-G-AACUGGC
GAUGC-GGGAUGAACCGGAAG---CCGGGUUACGGUGCCCAACGUUGGUCGAUUAAGACA
GCAGGACGGUGGUCA-UGGAAG-UCGAAAUCCGCUAAGGAGUGUGUAACAACUCA--CCU
GCCGAAUCAAC--UAGCCCCGAAAAUUA-GGAGGGCGCAAAACCUA--GGGCGCGAGCCC
-GGGCAGAGCG-GCCGUCGGUGCAGAUCUUGGUGGUAGU----AGCAAAUACAAG-GGAA
GUCGG-------CAAAA-UGGAU---C-CGUAACUUCGGGAAAAGGAUUGGCUCUAACUG
GUACGGACAAG-GGGAAUCCGACUGUUUAAUUAAAACAAAGCAUUGCGAUGGUCCCUGCG
-GAUGCUAACGCAAUGUGAUUUCU-----GCCCAGUGCUCUGAAUGU----CAAAGUGAA
GAAA---UUCAACCAAGCGCGGGUAAACGGUGGGAGUAACU------AUGACUCUCUUAA
GGUAGCCAAAUGCCUCGUCAU--------------------------------CUAAUUA
GUGACGCGC----------------------------------------AUGAAUGGAUU
A---A--CGAGAUUCCCACUGUCCCUGUCUACUAUCCAGCGAAACCACAGCCAAGGGAAC
GGGCUUGGCAGAAUCAGCGGGGAAAGAAGACCCUGUUGAGCUU-GACUCUAGUC----CG
ACUUU------GUGAAAUGACUUGAGAGGUG---UAGGAU-----------AAGUGGGAG
AGGUGGGGA--GUUUGGCUGGGGCGG----------------------------------
--------------------------------------CA-CAUCU-G--UUAAAAGAUA
ACGCAGG--UGUCCUAAGA-UG-AGCUCAACGAGAACAGAAAUCUCGUGUGGA--ACAAA
AGGGUAAAA--GCUUGUUUGAU--U-CU--GAUUU-UC-----AGUA-CGAA----UACG
AACCGUGAAAGCGUGGCCUAUCGAUCCUUUAGAGG-------U--GUCAG-----AAAAG
UUACCACAGGGAUAACU-GGCUUGUGGCAGCCAAGCGUUCAUAGCGACGUUGCUUUUUGA
UCCUUCGAUGUCGGCUCUUCCUAUCAUUGUG-AA-GCAGAAUUCACCAAG-UGUUGGAUU
GUUCACCCACCAAUAGGGA---ACGUGAGCUGGGUUUAGACCGUCGUGAGACA-GGUUAG
UUUUACCCUACUGAGUA-CGA-GAGGAACC-------GUUGAUUCGCACAAUUGG-UUAU
GACUGAACGCCUCUAAG---------------------------
;no comment
Acorus_gr
-------------------GGGGGCAUUCGUA-UUUCAUAGUC-A--GAGGUGAAAUUCU
UGGAUUUAUGAAAGACGAACAACUGCGAAAGCAUUUGCCAAGGAUGUUUU----------
------------------------------------------------------------
------------------------------------------------------------
------------------------------------------------------------
------------------------------------------------------------
----------------------CAUUAAU-----CAA--GAACGAAA-GUUGGGGGAUCG
AAGACG-AUCAGAUACCGUCCUAGUCU--CA--ACCAUAAACGAUGCCGACCAGGGAUCG
GUGGAUC-------CGGGGGGAGUA-UGGU----CGCAAGGCUGAAACUUAAAGGAA---
UUGACGGAAGGGCACC-ACCA-GGAGUGGAGCCUGCGGCUUAAUUUG-ACUCAACA--CG
GGGAAACUU-ACCAGGUCCAGACAUAGUAAGGAUUGACAGA---CUGAGA-GCUCUUUCU
UGAU--UCUAUG-----GGU------GGUGGUGCAUGGCCGUUCUUA-GUUGGUGGA-GC
GAUUUGUCUGGUUA-AUUCCGUUAA-CGAACGAGACCUCAGCC-UGCUAACUAG--CAAU
AACAGGUCUGUGAUGCCCU-UAGAUGUUCUGGGC-CGC-ACGCGCGCUACACU-------
--------------------------------------GAAACG-----------AGGAA
UUCCUAGUAA-GCGCGAGUCAUCAGCUCG----CGUUGACUACGUCCCUGCCCUUUGUAC
ACACCGCCCGUCGCUCCUACCG--------------------------------------
------------------------------------------------------------
--------------------------------AUUUAAG-CAUAUCAAUAA-GCGGAGGA
GAAGAAACUUACGAG---GAUUCCCCUAGU-AACGGCGAGCGAAACGGAGAGACCGA---
-----------UAGCGAAC-AAGU-ACCGCGAGGGAAGGAUGAAAAG---UCUUGAAACA
CGGACCAAGGAG------------------------------------------------
UCACCCGAAA--GAUGGUGAAC-UA-UGCCUGAGCGGGGCGAA----GCCAGAGGA-AA-
CUC------UG--GUGGAGGCCCGAAGCGUUACUGACGUGCAAAUCGU-UCGUCUGACUU
GGGUAUAGGGGCGAAAGACUAAUCGAACCGUCU-AGUAGCUGGUUCCCUCCGAAGUUUCC
CUC-AG-GAUAGCUGGGGUAAAG-C----CAAUGAUUAGAGGCAUAAGCA-G-AACUGGC
GAUGC-GGGAUGAACCGGAAG---CCGGGUUACGGUGCCCAACGUUGGUCGAUUAAGACA
GCAGGACGGUGGUCA-UGGAAG-UCGAAAUCCGCUAAGGAGUGUGUAACAACUCA--CCU
GCCGAAUCAAC--UAGCCCCGAAAAUUA-GGAGGGCGCGAAACCCC--GGGCGUGAGCAC
-GGGCGGAGCG-GCCGUCGGUGCGGAUCUUGGUGGUAGU----AGCAAAUACAAG-GGAA
GUCGG-------CAAAA-UGGAU---C-CGUAACCUCGGGAAAAGGAUUGGCUCUAACUG
GUACGGACAAG-GGGAAUCCGACUGUUUAAUUAAAACAAAGCAUUGCGAUGGUCCCCGCG
-GAUGCUCACGCAAUGUGAUUUCU-----GCCCAGUGCUCUGAAUGU----CAAAGUGAA
GAAA---UUCAACCAAGCGCGGGUAAACGGCGGGAGUAACU------AUGACUCUCUUAA
GGUAGCCAAAUGCCUCGUCAU--------------------------------CUAAUUA
GUGACGCGC----------------------------------------AUGAAUGGAUU
A---A--CGAGAUUCCCACUGUCCCUGUCUACUAUCCAGCGAAACCACAGCCAAGGGAAC
GGGCUUGGCAGAAUCAGCGGGGAAAGAAGACCCUGUUGAGCUU-GACUCUAGUC----CG
ACUUU------GUGAAAUGACUUGAGAGGCG---UAGGAU-----------AAGUGGGAG
AGGUGGGGA--GUUUGGCUGGGGCGG----------------------------------
--------------------------------------CA-CAUCU-G--UUAAAAGAUA
ACGCAGG--UGUCCUAAGA-UG-AGCUCAACGAGAACAGAAAUCUCGUGUGGA--ACAAA
AGGGUAAAA--GCUCGUUUGAU--U-CU--GAUUU-CC-----AGUA-CGAA----UACG
AACCGUGAAAGCGUGGCCUAUCGAUCCUUUAGAGG-------U--GUCAG-----AAAAG
UUACCACAGGGAUAACU-GGCUUGUGGCAGCCAAGCGUUCAUAGCGACGUUGCUUUUUGA
UCCUUCGAUGUCGGCUCUUCCUAUCAUUGUG-AA-GCAGAAUUCACCAAG-UGUUGGAUU
GUUCACCCACCAAUAGGGA---ACGUGAGCUGGGUUUAGACCGUCGUGAGACA-GGUUAG
UUUUACCCUACUGAGUA-CGA-GAGGAACC-------GUUGAUUCACACAAUUGG-UUAU
GACUGAACGCCUCUAAG---------------------------
;no comment
Hylocom_sp
-------------------GGGGGCAUUCGUA-UUUCAUUGUC-A--GAGGUGAAAUUCU
UGGAUUUAUGAAAGACGAACUUCUGCGAAAGCAUUUGCCAAGGAUGUUUU----------
------------------------------------------------------------
------------------------------------------------------------
------------------------------------------------------------
------------------------------------------------------------
----------------------CAUUAAU-----CAA--GAACGAAA-GUUGGGGGCUCG
AAGACG-AUCAGAUACCGUCCUAGUCU--CA--ACCAUAAACGAUGCCGACUAGGGAUUG
GCGGGUC-------CGGGGGGAGUA-UGGU----CGCAAGGCUGAAACUUAAAGGAA---
UUGACGGAAGGGCACC-ACCA-GGAGUGGAGCCUGCGGCUUAAUUUG-ACUCAACA--CG
GGGAAACUU-ACCAGGUCCAGACAUAGUAAGGAUUGACAGA---UUGAGA-GCUCUUUCU
UGAU--UCUAUG-----GGU------GGUGGUGCAUGGCCGUUCUUA-GUUGGUGGA-GU
GAUUUGUCUGGUUA-AUUCCGUUAA-CGAACGAGACCUCAGCC-UGCUAACUAG--CAAU
AACAGGUCUGUGAUGCCCU-UAGAUGUUCUGGGC-CGC-ACGCGCGCUACACU-------
--------------------------------------GAAACG-----------AGGAA
UUCCUAGUAA-GCGCGAGUCAUCAGCUCG----CGUUGACUACGUCCCUGCCCUUUGUAC
ACACCGCCCGUCGCUCCUACCG--------------------------------------
------------------------------------------------------------
--------------------------------AU--------------------------
-----------------------------------------------AAGAGACCGA---
-----------UAGCGAAC-AAGU-ACCGCGAGGGAAAGAUGAAAAG---UCUUGAAACA
CGGACCAAGGAG------------------------------------------------
UCACCCGAAA--GAUGGUGAAC-UA-UGCCUGAGCAGGGCGAA----GC-AGAGGA-AA-
CUC------UG--GUGGAGGCUCGUAGCGAUACUGACGUGCAAAUCGU-UCGUCAGACUU
GGGUAUAGGGGCGAAAGACUAAUCGAACCAUCU-AGUAGCUGGUUCCCUCCGAAGUUUCC
CUC-AG-GAUAGCUGGGGUAAAG-C----GAAUGAUUAGAGGCAUAAGCA-G-AACUGGC
GAUGC-GGGAUGAACCGAAAG---CCGGGUUACGGUGCCAAAUGUUGAUUGAUUAAGACA
GCAGGACGGUGGUCA-UGGAAG-UCGAAAUCCGCUAAGGAGUGUGUAACAACUCA--CCU
GCCGAAUCAAC--UAGCCCCGAAAAUUA-GGAGGGCGUGCAGCUUU--GGGCGUGAGC-C
-GAGUGAAACG-CCC-CUAGUGCAGAUCUUGGUGGUAGU----AGCAAAUAUAAG-GGAA
GUCGG-------CAAAA-CAGAU---C-CGUAACUUCGGGAAAAGGAUUGGCUCUAACUG
GUACGGACAAG-GGGAAUCCGACUGUUUAAUUAAAACAAAGCAUUGCGAUGGUCCCUGCG
-GAUGUUGACGCAAUGUGAUUUCU-----GCCCAGUGCUCUGAAUGU----CAAAGUGAA
GAAA---UUCAACCAAGCGCGGGUAAACGGCGGGAGUAACU------AUGACUCUCUUAA
GGUAGCCAAAUGCCUCGUCAU--------------------------------CUAAUUA
GUGACGCGC----------------------------------------AUGAAUGGAUU
A---A--CGAGAUUCCCACUGUCCCUAUCUACUAUCUAGCGAAACCACAGCCAAGGGAAC
GGGCUUGGAAAAAUCAGCGGGGAAAGAAGACCCUGUUGAGCUU-GACUCUAGUC----CG
ACUUU------GUGAAAUGACUUAAGAGGUG---UAGGAU-----------AAGUGGGAG
AGGUGGGGA--GUUUGGCUGGGGCGG----------------------------------
--------------------------------------CA-CAUCU-G--UUAAAAGAUA
ACGCAGG--UGUCCUAAGA-UG-AGCUCAACGAGAACAGAAAUCUCGUGUGGA--ACAAA
AGGGUAAAA--GCUCAUUUGAU--U-UU--GAUUU-UC-----AGUA-CGAA----UACA
AACUGUGAAAGCAUGGCCUAUCGAUCCUUUAGAGG-------U--GUCAG-----AAAAG
UUACCACAGGGAUAACU-GGCUUGUGGCAGCCAAGCGUUCAUAGCGACGUUGCUUUUUGA
UCCUUCGAUGUCGGCUCUUCCUAUCAUUGUG-AA-GCAGAAUUCACCAAG-UGUUGGAUU
GUUCACCCACCAAUAGGGA---ACGUGAGCUGGGUUUAGACCGUCGUGAGACA-GGUUAG
UUUUACCCUACUGAGUA-CGA-GAGGAACC-------GUUGAUUCACAUAAUUGG-UUAU
GACUGAACGCCUCUAAG---------------------------
;no comment
Andreae_ni
-------------------GGGGGCAUUCGUA-UUUCAUUGUC-A--GAGGUGAAAUUCU
UGGAUUUAUGAAAGACGAACUUCUGCGAAAGCAUUUGCCAAGGAUGUUUU----------
------------------------------------------------------------
------------------------------------------------------------
------------------------------------------------------------
------------------------------------------------------------
----------------------CAUUAAU-----CAA--GAACGAAA-GUUGGGGGCUCG
AAGACG-AUCAGAUACCGUCCUAGUCU--CA--ACCAUAAACGAUGCCGACUAGGGAUUG
GCGGAUC-------CGGGGGGAGUA-UGGU----CGCAAGGCUGAAACUUAAAGGAA---
UUGACGGAAGGGCACC-ACCA-GGAGUGGAGCCUGCGGCUUAAUUUG-ACUCAACA--CG
GGGAAACUU-ACCAGGUCCAGACAUAGUAAGGAUUGACAGA---UUGAGA-GCUCUUUCU
UGAU--UCUAUG-----GGU------GGUGGUGCAUGGCCGUUCUUA-GUUGGUGGA-GU
GAUUUGUCUGGUUA-AUUCCGUUAA-CGAACGAGACCUCAGCC-UGCUAACUAG--CAAU
AACAGGUCUGUGAUGCCCU-UAGAUGUUCUGGGC-CGC-ACGCGCGCUACACU-------
--------------------------------------GAAACG-----------AGGAA
UUCCUAGUAA-GCGCGAGUCAUCAGCUCG----CGUUGACUACGUCCCUGCCCUUUGUAC
ACACCGCCCGUCGCUCCUACCG--------------------------------------
------------------------------------------------------------
--------------------------------AU--------------------------
-----------------------------------------------AAGAGACCGA---
-----------UAGCGAAC-AAGU-ACCGCGAGGGAAAGAUGAAAAG---UCUUGAAACA
CGGACCAAGGAG------------------------------------------------
UCACCCGAAA--GAUGGUGAAC-UA-UGCCUGAGCAGGGCGAA----GCCAGAGGA-AA-
CUC------UG--GUGGAGGCUCGUAGCGAUACUGACGUGCAAAUCGU-UCGUCAGACUU
GGGUAUAGGGGCGAAAGACUAAUCGAACCAUCU-AGUAGCUGGUUCCCUCCGAAGUUUCC
CUC-AG-GAUAGCUGGGGUAAAG-C----GAAUGAUUAGAGGCAUAAGCA-G-AACUGGC
GAUGC-GGGAUGAACCGAAAG---CCGGGUUACGGUGCCAAAUGUUGAUUGAUUAAGACA
GCAGGACGGUGGUCA-UGGAAG-UCGAAAUCCGCUAAGGAGUGUGUAACAACUCG--CCU
GCCGAAUCAAC--UAGCCCCGAAAAUUA-GGAGGGCGUGCAGCUUU--GGGCGUGAGC-C
-GAGUGAAACG-CCUUCCAGUGCAGAUCUUGGUGGUAGU----AGCAAAUAUAAG-GGAA
GUCGG-------CAAAA-CAGAU---C-CGUAACUUCGGGAAAAGGAUUGGCUCUAACUG
GUACGGACAAG-GGGAAUCCGACUGUUUAAUUAAAACAAAGCAUUGCGAUGGUCCCUACG
-GAUGUUGACGCAAUGUGAUUUCU-----GCCCAGUGCUCUGAAUGU----CAAAGUGAA
GAAA---UUCAACCAAGCGCGGGUAAACGGCGGGAGUAACU------AUGACUCUCUUAA
GGUAGCCAAAUGCCUCGUCAU--------------------------------CUAAUUA
GUGACGCGC----------------------------------------AUGAAUGGAUU
A---A--CGAGAUUCCCACUGUCCCUAUCUACUAUCUAGCGAAACCACAGCCAAGGGAAC
GGGCUUGGAAGAAUCAGCGGGGAAAGAAGACCCUGUUGAGCUU-GACUCUAGUC----CG
ACUUU------GUGAAAUGACUUAAGAGGUG---UAGAAU-----------AAGUGGGAG
AGGUGGGGA--GUUUGGCUGGGGCGG----------------------------------
--------------------------------------CA-CAUCU-G--UUAAAAGAUA
ACGCAGG--UGUCCUAAGA-UG-AGCUCAACGAGAACAGAAAUCUCGUGUGGA--ACAAA
AGGGUAAAA--GCUCAUUUGAU--U-UU--GAUUU-UC-----AGUA-CGAA----UACA
AACUGUGAAAGCAUGGCCUAUCGAUCCUUUAGAGG-------U--GUCAG-----AAAAG
UUACCACAGGGAUAACU-GGCUUGUGGCAGCCAAGCGUUCAUAGCGACGUUGCUUUUUGA
UCCUUCGAUGUCGGCUCUUCCUAUCAUUGUG-AA-GCAGAAUUCACCAAG-UGUUGGAUU
GUUCACCCACCAAUAGGGA---ACGUGAGCUGGGUUUAGACCGUCGUGAGACA-GGUUAG
UUUUACCCUACUGAGUA-CGA-GAGGAACC-------GUUGAUUCACAUAAUUGG-UUAU
GACUGAACGCCUCUAAG---------------------------
;no comment
Chlorel_el
-------------------GGGGGCAUUCGUA-UUUCAUUGUC-A--GAGGUGAAAUUCU
UGGAUUUAUGAAAGACGAACUACUGCGAAAGCAUUUGCCAAGGAUGUUUU----------
------------------------------------------------------------
------------------------------------------------------------
------------------------------------------------------------
------------------------------------------------------------
----------------------CAUUAAU-----CAA--GAACGAAA-GUUGGGGGCUCG
AAGACG-AUUAGAUACCGUCCUAGUCU--CA--ACCAUAAACGAUGCCGACUAGGGAUUG
GUGGAUC-------CGGGGGGAGUA-UGGU----CGCAAGGCUGAAACUUAAAGGAA---
UUGACGGAAGGGCACC-ACCA-GGCGUGGAACCUGCGGCUUAAUUUG-ACUCAACA--CG
GGAAAACUU-ACCAGGUCCAGACAUAGUGAGGAUUGACAGA---UUGAGA-GCUCUUUCU
UGAU--UCUAUG-----GGU------GGUGGUGCAUGGCCGUUCUUA-GUUGGUGGG-UU
GCCUUGUCAGGUUG-AUUCCGGUAA-CGAACGAGACCUCAACC-UGCUAAAUAG--CAAU
AACAGGUCUGUGAUGCCCU-UAGAUGUUCUGGGC-CGC-ACGCGCGUUACACU-------
--------------------------------------GAAACG-----------AGGAA
UGCCUAGUAA-GCGCAAGUCAUCAGCUUG----CGUUGAUUACGUCCCUGCCCUUUGUAC
ACACCGCCCGUCGCUCCUACCG--------------------------------------
------------------------------------------------------------
--------------------------------AUUUAAG-CAUAUCAAUAA-GCGGAGGA
AAAGAAACUAACCAG---GAUUCCCCUAGU-AACGGCGAGUGAACCGGGGAGACCGA---
-----------UAGCGAAC-AAGU-ACCGUGAGGGAAAGAUGAAAAG---UCUUGAAACA
CGGACCAAGGAG------------------------------------------------
UCACCCGAAA--GAUGGUGAAC-UA-UGCCUGAGCAGGGCGAA----GCCAGAGGA-AA-
CUC------UG--GUGGAGGCUCGUAGAUGUGCUGACGUGCAAAUCGC-UUUUCGGACUU
GGGUAUAGGGGCGAAAGACUAAUCGAACCAUCU-AGUAGCUGGUUCCCUCCGAAGUUUCC
CCC-AG-GAUAGCUGGGGUAAAG-C----GAAUGAUUAGAGGUAUAAGCA-G-AACUGGC
GAUGC-GGGAUGAACCGAAAG---UCGAGUUAAGGUGCCCGACGUUGGUUGAUAUAGACA
GCAGGACGGUGGUCA-UGGAAG-UCGAAAUCCGCUAAGGAGUGUGUAACAACUCA--CCU
GCCGAAUCAAC--UAGCCUCGAAAAUUA-GGAGGGCGUGCAGCCUG--CGGCGUGAGCCG
-GGGUGAAACA-GCACCUAGUGCAGAUCUUGGUGGUAGU----AGCAAAUAUAAG-GGAA
GUCGG-------CAAAA-UAGAU---C-CGUAACUUCGGGAAAAGGAUUGGCUCUAACUG
GUACGGACAAG-GGGAAUCCGACUGUUUAAUUAAAACAAAGCAUUGUGAUGGUCCUAAAG
-GAUGUUGACACAAUGUGAUUUCU-----GCCCAGUGCUCUGAAUGU----CAAAGUGAA
GAAA---UUCAACCAAGCGCGGGUAAACGGCGGGAGUAACU------AUGACUCUCUUAA
GGUAGCCAAAUGCCUCGUCAU--------------------------------CUAAUUA
GUGACGCGC----------------------------------------AUGAAUGGAUU
A---A--CGAGAUUCCCACUGUCCCUAUCUACUAUCUAGCGAAACCACAGCCAAGGGAAC
GGGCUUGGAAGAAACAGCGGGGAAAGAAGACCCUGUUGAGCUU-GACUCUAGUC----CG
ACUUU------GUGAAAUGACUUACGAGGUG---UAGAAU-----------AAGUGGGAG
AGGUGGGGA--GUUUGGCUGGGGCGG----------------------------------
--------------------------------------CA-CAUCU-G--UUAAAAGAUA
ACGCAGG--UGUCCUAAGA-UGGAGCUCAACGAGAACAGAAAUCUCGUGUGGA--ACAAA
AGGGUAAAA--GCUCAUUUGAU--U-UU--GAUUU-UC-----AGUA-CGAA----UACA
AACUGUGAAAGCAUGGCCUAUCGAUCCUUUAGAGG-------U--GUCAG-----AAAAG
UUACCACAGGGAUAACU-GGCUUGUGGCAGCCAAGCGUUCAUAGCGACGUUGCUUUUUGA
UCCUUCGAUGUCGGCUCUUCCUAUCAUGUGC-CC-GCAGCAGAGCACAAG-UGUCGGCUU
GUUCACCCGCUAAUAGGGA---ACGUGAGCUGGGUUUAGACCGUCGUGAGACA-GGUUAG
UUUUACCCUACUGAGUA-CGA-GAGGAACC-------GCCGAUUCGGAUAAUUGG-UAAC
CGCUGAACGCCUCUAAG---------------------------
;no comment
Cryptoc_ne
-------------------GGGGGCAUUGGUA-UUCCGUUGCU-A--GAGGUGAAAUUCU
UAGAUUGACGGAAGACCAACAACUGCGAAAGCAUUUGCCAAGGACGUUUU----------
------------------------------------------------------------
------------------------------------------------------------
------------------------------------------------------------
------------------------------------------------------------
----------------------CAUUGAU-----CAA--GAACGAAG-GUUAGGGGAUCA
AAAACG-AUUAGAUACCGUUGUAGUCU--UA--ACAGUAAACGAUGCCGACUAGGGAUCG
GCCCAUC-------UGGGGGGAGUA-UGGU----CGCAAGGCUGAAACUUAAAGGAA---
UUGACGGAAGGGCACC-ACCA-GGUGUGGAGCCUGCGGCUUAAUUUG-ACUCAACA--CG
GGGAAACUC-ACCAGGUCCAGACAUAGUGAGGAUUGACAGA---UUGAUA-GCUCUUUCU
UGAU--UCUAUG-----GGU------GGUGGUGCAUGGCCGUUCUUA-GUUGGUGGA-GU
GAUUUGUCUGGUUA-AUUCCGAUAA-CGAACGAGACCUUAACC-UGCUAAAUAG--CAAU
AACAGGUCUGUGAUGCCCU-UAGAUGUUCUGGGC-CGC-ACGCGCGCUACACU-------
--------------------------------------GAAACG-----------AGGAA
UACCUAGUAA-GCGUGAGUCACCAGCUCG----CGUUGAUUACGUCCCUGCCCUUUGUAC
ACACCGCCCGUCGCUACUACCG--------------------------------------
------------------------------------------------------------
--------------------------------AUUUAAG-CAUAUCAAUAA-GCGGAGGA
AAAGAAACUAACAAG---GAUUCCCUUAGU-AACGGCGAGUGAACCGGGAAGACCGA---
-----------UAGCGAAC-AAGU-ACCGUGAGGGAAAGAUGAAAAG---UCUUGAAACA
CGGACCAAGGAG------------------------------------------------
UCACCCGAAA--GAUGGUGAAC-UA-UGCCUGAAUAGGGCGAA----GCCAGGGGA-AA-
CUC------UG--GUGGAGGCUCGUAGCGAUUCUGACGUGCAAAUCGA-UCGUCGAAUUU
GGGUAUAGGGGCGAAAGACUAAUCGAACCAUCU-AGUAGCUGGUUCCUGCCGAACUUUCC
CUC-AG-GAUAGCAGAGGUAAAG-C----GAAUGAUUAGAGGCCUAAGCA-G-AACUGGC
GAUGC-GGGAUGAACCGAUCG---UGAGGUUAAGGUGCCGGAAGUUAGUUCAUCUAGACA
GCAGGACGGUGGCCA-UGGAAG-UCGGAAUCCGCUAAGGAGUGUGUAACAACUCA--CCU
GCCGAAUGAAC--UAGCCCUGAAAAUUA-GGCAGGCGUGAAGCCUA--GGCAGUGAUGUC
-GGGUGGAACG-GCCUCUAGUGCAGAUCUUGGUGGUAGU----AGCAAAUAUAAG-GGAA
GUCGG-------CAAAA-UAGAU---C-CGUAACUUCGGGAUAAGGAUUGGCUCUAACUG
GUACGGACAAG-GGGAAUCUGACUGUCUAAUUAAAACAUAGCAUUGCGAUGGCCAGAAAA
UGGUGUUGACGCAAUGUGAUUUCU-----GCCCAGUGCUCUGAAUGU----CAAAGUGAA
GAAA---UUCAACCAAGCGCGGGUAAACGGCGGGAGUAACU------AUGACUCUCUUAA
GGUAGCCAAAUGCCUCGUCAU--------------------------------CUAAUUA
GUGACGCGC----------------------------------------AUGAAUGGAUU
A---A--CGAGAUUCCCACUGUCCCUAUCUACUAUCUAGCGAAACCACAGCCAAGGGAAC
GGGCUUGGCAGAAUCAGCGGGGAAAGAAGACCCUGUUGAGCUU-GACUCUAGUU----UG
ACAUU------GUGAAAAGACAUGGAGGGUG---UAGAAU-----------AAGUGGGAG
AGGUGGGGA--GUUUGGCUGGGGCGG----------------------------------
--------------------------------------CA-CAUCU-G--UUAAAAGAUA
ACGCAGG--UGUCCUAAGG-GG-GACUCAUGGAGAACAGAAAUCUCCAGUGGA--ACAAA
AGGGUAAAA--GUCCCCUUGAU--U-UU--GAUUU-UC-----AGUG-UGAA----UACA
AACCAUGAAAGUGUGGCCUAUCGAUCCUUUAGAGG-------U--GCCAG-----AAAAG
UUACCACAGGGAUAACU-GGCUUGUGGCAGCCAAGCGUUCAUAGCGACGUUGCUUUUUGA
UCCUUCGAUGUCGGCUCUUCCUAUCAUACCG-AA-GCAGAAUUCGGUAAG-CGUUGGAUU
GUUCACCCACUAAUAGGGA---ACGUGAGCUGGGUUUAGACCGUCGUGAGACA-GGUUAG
UUUUACCCUACUGAGUA-CGA-GAGGAACU-------GCUCAUUCGUAUAAUUGG-UUAU
GGCUGAACGCCUCUAAG---------------------------
;no comment
Candida_al
-------------------GGGGGUAUCAGUA-UUCAGAUGUCGA--AAGGUGAAAUUCU
UGGAUUUACUGAAGACUAACUACUGCGAAAGCAUUUACCAAGGACGUUUU----------
------------------------------------------------------------
------------------------------------------------------------
------------------------------------------------------------
------------------------------------------------------------
----------------------CAUUAAU-----CAA--GAACGAAA-GUUAGGGGAUCG
AAGAUG-AUCAGAUACCGUCGUAGUCU--UA--ACCAUAAACUAUGCCGACUAGGGAUCG
GUUGUUC-------UGGGGGGAGUA-UGGU----CGCAAGGCUGAAACUUAAAGGAA---
UUGACGGAAGGGCACC-ACCA-GGAGUGGAGCCUGCGGCUUAAUUUG-ACUCAACA--CG
GGGAAACUC-ACCAGGUCCAGACACAAUAAGGAUUGACAGA---UUGAGA-GCUCUUUCU
UGAU--UUUGUG-----GGU------GGUGGUGCAUGGCCGUUCUUA-GUUGGUGGA-GU
GAUUUGUCUGCUUA-AUUGCGAUAA-CGAACGAGACCUUAACC-UACUAAAUAG--CAAU
AACAGGUCUGUGAUGCCCU-UAGACGUUCUGGGC-CGC-ACGCGCGCUACACU-------
--------------------------------------GAAACG-----------AGGAA
UUCCUAGUAA-GCGCAAGUCAUCAGCUUG----CGUUGAUUACGUCCCUGCCCUUUGUAC
ACACCGCCCGUCGCUACUACCG--------------------------------------
------------------------------------------------------------
--------------------------------AUUUAAG-CAUAUCAAUAA-GCGGAGGA
AAAGAAACCAACAGG---GAUUGCCUCAGU-AGCGGCGAGUGAAGCGGAGAGACCGA---
-----------UAGCGAAC-AAGU-ACAGUGAUGGAAAGAUGAAAAG---UCUUGAAACA
CGGACCAAGGAG------------------------------------------------
UCACCCGAAA--GAUGGUGAAC-UA-UGCCUGAAUAGGGUGAA----GCCAGAGGA-AA-
CUC------UG--GUGGAGGCUCGUAGCGGUUCUGACGUGCAAAUCGA-UCGUCGAAUUU
GGGUAUAGGGGCGAAAGACUAAUCGAACCAUCU-AGUAGCUGGUUCCUGCCGAAGUUUCC
CUC-AG-GAUAGCAGAGGUAAAG-C----GAAUGAUUAGAAGUCUAAGCA-G-AACUGGC
GAUGC-GGGAUGAACCGAACG---UGAAGUUAAAGUGCCGGAAGUUAGUUCAUCUAGACA
GCCGGACGGUGGCCA-UGGAAG-UCGGAAUCCGCUAAGGAGUGUGUAACAACUCA--CCG
GCCGAAUGAAC--UAGCCCUGAAAAUUA-GGCAGGCGUGAAGCCUU--UGCUGUAAAGCU
-GGGUCGAACG-GCCUCUAGUGCAGAUCUUGGUGGUAGU----AGCAAAUAUAAG-GGAA
GUCGG-------CAAAA-UAGAU---C-CGUAACUUCGGGAUAAGGAUUGGCUCUAACUG
GUACGGACAAG-GGGAAUCUGACUGUCUAAUUAAAACAUAGCAUUGUGAUGGUCAGAAAG
UGAUGUUGACACAAUGUGAUUUCU-----GCCCAGUGCUCUGAAUGU----CAAAGUGAA
GAAA---UUCAACCAAGCGCGGGUAAACGGCGGGAGUAACU------AUGACUCUCUUAA
GGUAGCCAAAUGCCUCGUCAU--------------------------------CUAAUUA
GUGACGCGC----------------------------------------AUGAAUGGAUU
A---A--CGAGAUUCCCACUGUCCCUAUCUACUAUCUAGCGAAACCACAGCCAAGGGAAC
GGGCUUGGCAGAAUCAGCGGGGAAAGAAGACCCUGUUGAGCUU-GACUCUAGUU----UG
ACAUU------GUGAAAAGACAUGGAGGGUG---UAGAAU-----------AAGUGGGAG
AGGUGGGGA--GUUUGGCUGGGGCGG----------------------------------
--------------------------------------CA-CAUCU-G--UUAAACGAUA
ACGCAGG--UGUCCUAAGG-GG-GACUCAUGGAGAACAGAAAUCUCCAGUAGA--ACAAA
AGGGUAAAA--GUCCCCUUGAU--U-UU--GAUUU-UC-----AGUG-UGAA----UACA
AACCAUGAAAGUGUGGCCUAUCGAUCCUUUAGAGG-------U--GCCAG-----AAAAG
UUACCACAGGGAUAACU-GGCUUGUGGCAGUCAAGCGUUCAUAGCGACAUUGCUUUUUGA
UUCUUCGAUGUCGGCUCUUCCUAUCAUACCG-AA-GCAGAAUUCGGUAAG-CGUUGGAUU
GUUCACCCACUAAUAGGGA---ACGUGAGCUGGGUUUAGACCGUCGUGAGACA-GGUUAG
UUUUACCCUACUGAGUA-CGA-GAGGAACC-------GUUCAUUCAGAUAAUUGG-UUAU
GGCUGAACGCCUCUAAG---------------------------
;no comment
Sacchar_ce
-------------------GGGGGCAUCAGUA-UUCAAUUGUC-A--GAGGUGAAAUUCU
UGGAUUUAUUGAAGACUAACUACUGCGAAAGCAUUUGCCAAGGACGUUUU----------
------------------------------------------------------------
------------------------------------------------------------
------------------------------------------------------------
------------------------------------------------------------
----------------------CAUUAAU-----CAA--GAACGAAA-GUUAGGGGAUCG
AAGAUG-AUCAGAUACCGUCGUAGUCU--UA--ACCAUAAACUAUGCCGACUAGGGAUCG
GGUGGUC-------UGGGGGGAGUA-UGGU----CGCAAGGCUGAAACUUAAAGGAA---
UUGACGGAAGGGCACC-ACCA-GGAGUGGAGCCUGCGGCUUAAUUUG-ACUCAACA--CG
GGGAAACUC-ACCAGGUCCAGACACAAUAAGGAUUGACAGA---UUGAGA-GCUCUUUCU
UGAU--UUUGUG-----GGU------GGUGGUGCAUGGCCGUUCUUA-GUUGGUGGA-GU
GAUUUGUCUGCUUA-AUUGCGAUAA-CGAACGAGACCUUAACC-UACUAAAUAG--CAAU
AACAGGUCUGUGAUGCCCU-UAGACGUUCUGGGC-CGC-ACGCGCGCUACACU-------
--------------------------------------GAAACG-----------AGGAA
UUCCUAGUAA-GCGCAAGUCAUCAGCUUG----CGUUGAUUACGUCCCUGCCCUUUGUAC
ACACCGCCCGUCGCUAGUACCG--------------------------------------
------------------------------------------------------------
--------------------------------AUUUAAG-CAUAUCAAUAA-GCGGAGGA
AAAGAAACCAACCGG---GAUUGCCUUAGU-AACGGCGAGUGAAGCGGAGAGACCGA---
-----------UAGCGAAC-AAGU-ACAGUGAUGGAAAGAUGAAAAG---UCUUGAAACA
CGGACCAAGGAG------------------------------------------------
UCACCCGAAA--GAUGGUGAAC-UA-UGCCUGAAUAGGGUGAA----GCCAGAGGA-AA-
CUC------UG--GUGGAGGCUCGUAGCGGUUCUGACGUGCAAAUCGA-UCGUCGAAUUU
GGGUAUAGGGGCGAAAGACUAAUCGAACCAUCU-AGUAGCUGGUUCCUGCCGAAGUUUCC
CUC-AG-GAUAGCAGAGGUAAAG-C----GAAUGAUUAGAGGUUUAAGCA-G-AACUGGC
GAUGC-GGGAUGAACCGAACG---UAGAGUUAAGGUGCCGGAAGUUAGUUCAUCUAGACA
GCCGGACGGUGGCCA-UGGAAG-UCGGAAUCCGCUAAGGAGUGUGUAACAACUCA--CCG
GCCGAAUGAAC--UAGCCCUGAAAAUUA-GGCAGGCGUGAAGCCUA--GACCGUAAGGUC
-GGGUCGAACG-GCCUCUAGUGCAGAUCUUGGUGGUAGU----AGCAAAUAUAAG-GGAA
GUCGG-------CAAAA-UAGAU---C-CGUAACUUCGGGAUAAGGAUUGGCUCUAACUG
GUACGGACAAG-GGGAAUCUGACUGUCUAAUUAAAACAUAGCAUUGCGAUGGUCAGAAAG
UGAUGUUGACGCAAUGUGAUUUCU-----GCCCAGUGCUCUGAAUGU----CAAAGUGAA
GAAA---UUCAACCAAGCGCGGGUAAACGGCGGGAGUAACU------AUGACUCUCUUAA
GGUAGCCAAAUGCCUCGUCAU--------------------------------CUAAUUA
GUGACGCGC----------------------------------------AUGAAUGGAUU
A---A--CGAGAUUCCCACUGUCCCUAUCUACUAUCUAGCGAAACCACAGCCAAGGGAAC
GGGCUUGGCAGAAUCAGCGGGGAAAGAAGACCCUGUUGAGCUU-GACUCUAGUU----UG
ACAUU------GUGAAGAGACAUAGAGGGUG---UAGAAU-----------AAGUGGGAG
AGGUGGGGA--GUUUGGCUGGGGCGG----------------------------------
--------------------------------------CA-CAUCU-G--UUAAACGAUA
ACGCAGA--UGUCCUAAGG-GG-GGCUCAUGGAGAACAGAAAUCUCCAGUAGA--ACAAA
AGGGUAAAA--GCCCCCUUGAU--U-UU--GAUUU-UC-----AGUG-UGAA----UACA
AACCAUGAAAGUGUGGCCUAUCGAUCCUUUAGAGG-------U--GCCAG-----AAAAG
UUACCACAGGGAUAACU-GGCUUGUGGCAGUCAAGCGUUCAUAGCGACAUUGCUUUUUGA
UUCUUCGAUGUCGGCUCUUCCUAUCAUACCG-AA-GCAGAAUUCGGUAAG-CGUUGGAUU
GUUCACCCACUAAUAGGGA---ACGUGAGCUGGGUUUAGACCGUCGUGAGACA-GGUUAG
UUUUACCCUACUGAGUA-CGA-GAGGAACA-------GUUCAUUCGGAUAAUUGG-UUAU
GGCUGAACGCCUCUAAG---------------------------
;no comment
Schizos_po
-------------------GGGGGCAUUCGUA-UUCAAUUGUC-A--GAGGUGAAAUUCU
UGGAUUUAUUGAAGACGAACUACUGCGAAAGCAUUUGCCAAGGAUGUUUU----------
------------------------------------------------------------
------------------------------------------------------------
------------------------------------------------------------
------------------------------------------------------------
----------------------CAUUAAU-----CAA--GAACGAAA-GUUAGGGGAUCG
AAGACG-AUCAGAUACCGUCGUAGUCU--UA--ACCAUAAACUAUGCCGACUAGGGAUCG
GGCAAUC-------CGGGGGGAGUA-UGGU----CGCAAGGCUGAAACUUAAAGGAA---
UUGACGGAAGGGCACC-ACAAUGGAGUGGAGCCUGCGGCUUAAUUUG-ACUCAACA--CG
GGGAAACUC-ACCAGGUCCAGACAUAGUAAGGAUUGACAGA---UUGAGA-GCUCUUUCU
UGAU--UCUAUG-----GGU------GGUGGUGCAUGGCCGUUCUUA-GUUGGUGGA-GU
GAUUUGUCUGCUUA-AUUGCGAUAA-CGAACGAGACCUUAACC-UGCUAAAUAG--CAAU
AACAGGUCUGUGAUGCCCU-UAGAUGUUCUGGGC-CGC-ACGCGCGCUACACU-------
--------------------------------------GAAACG-----------AGGAA
UUCCUAGUAA-GCGCAAGUCAUCAGCUUG----CGUUGAAUACGUCCCUGCCCUUUGUAC
ACACCGCCCGUCGCUACUACCG--------------------------------------
------------------------------------------------------------
--------------------------------AUUUAAG-CAUAUCAAUAA-GCGCAGGA
AAAGAAAAUAACCAU---GAUUCCCUCAGU-AACGGCGAGUGAAGCGGAGAGACCGA---
-----------UAGCGAAC-AAGU-AGAGUGAUCGAAAGAUGAAAAG---UCUUGAAACA
CGGACCAAGGAG------------------------------------------------
UCACCCGAAA--GAUGGUGAAC-UA-UGCCUGAAUAGGGUGAA----GCCAGAGGA-AA-
CUC------UG--GUGGAGGCUCGUAGAGAUUCUGACGUGCAAAUCGA-UCUUCAAAUUU
GGGUAUAGGGGCGAAAGACUAAUCGAACCAUCU-AGUAGCUGGUUCCUGCCGAAGUUUCC
CUC-AG-GAUAGCAGAGGUAAAG-C----GAAUGAUUAGAGGUCUAAGCA-G-AACUGGC
GAUGC-GGGAUGAACCGAACG---UGAGGUUAAGGUGCCGGAAGUUAGUUCAUCUAGACA
GCAGGACGGUGGCCA-UGGAAG-UCGGAAUCCGCUAAGGAGUGUGUAACAACUCA--CCU
GCCGAAUGAAC--UAGCCCUGAAAAUUA-GGCAGGCGUGAAGCCUU--GGGCGUGAGCCU
-GGGUCGAACA-GCCUCUAGUGCAGAUCUUGGUGGAAGU----AGCAAAUAUAAG-GGAA
GUCGG-------CAAAA-UGGAU---C-CGUAACUUCGGGAUAAGGAUUGGCUCUAACUG
GUACGGACAAG-GGGAAUCUGACUGUCUAAUUAAAACAUAGCAUUGCGAUGGCCAGAAAG
UGGUGUUGACGCAAUGUGAUUUCU-----GCCCAGUGCUCUGAAUGU----CAAAGUGAA
GAAA---UUCAACCAAGCGCGGGUAAACGGCGGGAGUAACU------AUGACUCUCUUAA
GGUAGCCAAAUGCCUCGUCAU--------------------------------CUAACUA
GUGACGCGC----------------------------------------AUGAAUGGAUU
A---A--CGAGAUUCCCACUGUCCCUAUCUACUAUCUAGCGAAACCACAGCCUGGGGAAC
GGGCCAGGCAAAAUCAGCGGGGAAAGAAGACCCUGUUGAGCUU-GACUCUAGUU----UG
ACAUU------GUGAAGAGACAUAGAGGGUG---UAGGAU-----------AAGUGGGAG
AGGUGGGGA--GUUUGGCUGGGGCGG----------------------------------
--------------------------------------CA-CAUCU-G--UUAAAAGAUA
ACGCAGG--UGUCCUAAGG-GG-GACUCAUCGAGAACAGAAAUCUCGAGUAGA--AUAAA
AGGGUAAAA--GUCCCCUUGAU--U-UU--GAUUU-UC-----AGUG-UGAA----UACA
AACCAUGAAAGUGUGGCCUAUCGAUCCUUUGGAGG-------U--GCCAG-----AAAAG
UUACCACAGGGAUAACU-GGCUUGUGGCAGCCAAGCGUUCAUAGCGACGUUGCUUUUUGA
UUCUUCGAUGUCGGCUCUUCCUAUCAUACCG-AA-GCAGAAUUCGGUAAG-CGUUGGAUU
GUUCACCCACUAAUAGGGA---ACGUGAGCUGGGUUUAGACCGUCGUGAGACA-GGUUAG
UUUUACCCUACUGAGUA-CGA-GAGGAACC-------GUUGAUUCAGAUCAUUGG-UAAC
GGCUGAACGCCUCUAAG---------------------------
;no comment
Phytoph_me
--------------------GGGGUAUUCAUA-UUUCAGCGUC-A--GAGGUGAAAUUCU
UGGAUCGCUGAAAGAUGAGCUUAGGCGAAAGCAUUUACCAAGGAUGUUUU----------
------------------------------------------------------------
------------------------------------------------------------
------------------------------------------------------------
------------------------------------------------------------
----------------------CAUUAAU-----CAA--GAACGAAAAGUUAGGGGAUCG
AAGAUG-AUUAGAUACCAUCGUAGUCU--UA--ACCAUAAACUAUGCCGACUCGGGAUUG
GCAGUUC-------CGGGGGGAGUA-UGGU----CGCAAGGCUGAAACUUAAAGGAA---
UUGACGGAAGGGCACC-ACCA-GGAGUGGAGCCUGCGGCUUAAUUUG-ACUCAACA--CG
GGAAAACUU-ACCAGGUCCAGACAUAGUAAGGAUUGACAGA---UUGAGA-GCUCUUUCU
UGAU--UCUAUG-----GGU------GGUGGUGCAUGGCCGUUCUUA-GUUGGUGGA-GU
GAUUUGUCUGGUUA-AUUCCGUUAA-CGAACGAGACCUCCGCG-UGCUAAAUAG--CAAU
AAC-GGUCUGUGAUGCCCU-UAGAUGUUCUGGGC-CGC-ACGCGCGCUACACU-------
--------------------------------------GAAACG-----------AGGAA
UUCCUAGUAA-ACGCAAGUCAUCAGCUUG----CAUUGAUUACGUCCCUGCCCUUUGUAC
ACACCGCCCGUCGCACCUACCG--------------------------------------
------------------------------------------------------------
--------------------------------AUU-AAG-CAUAUCAAUAA-GCGGAGGA
AAAGAAACUAACAAG---GAUUCCCCUAGU-AACGGCGAGUGAAGC-GCGAGACCGA---
-----------UAGCGAAC-AAGU-ACCGUGAGGGAAAGAUGAAAAG---UCUUGAAACA
CGGACCAAGGAG------------------------------------------------
UCACCCGAAA--GAUGGUGAAC-UA-UGCCUGAGUAGGGUGAA----GCCAGGGGA-AA-
CUC------UG--GUGGAAGCUCGUAGCGAUUCUGACGUGCAAAUCGA-UCGUCAAACUU
GGGUAUAGGGGCGAAAGACUAAUCGAACCAUCU-AGUAGCUGGUUCCCUCCGAAAUUUCC
CUC-AG-GAUAGCAGCGGUAAAG-C----GAAUGAUUAGAGGAUUAAGCU-C-GUCUGGC
GAUGC-GGGAUGAACCGAACG---CAAAGUUAAAGUGCCAAAAGUUGGUUCAUUUAGACA
GCAGGACGGUGGCCA-UGGAAG-UCGGAAUCCGCUAAGGAGUGUGUAACAACUCA--CCU
GCCGAAUGAAC--UAGCCCUGAAAAUUA-GGAGGGCGUGAAGCUCG--UGGCGUGAGCCU
-GAGUGAAACG-GCCUUUAGUGCAGAUCUUGGUGGUAGU----AGCAAAUAUAAG-GGAA
GUCGG-------CAAAA-UAGAU---C-CGUAACUUCGGGAAAAGGAUUGGCUCUAACUG
GAGCGGACAAG-GGGAAUCCGACUGUUUAAUUAAAACAAAGCAUUGUGAUGGCCGGAGAC
-GGUGUUGACACAAUGUGAUUUCU-----GCCCAGUGCUCUGAAUGU----CAAAGUGAA
GAGA---UUCAACCAAGCGCGGGUAAACGGCGGGAGUAACU------AUGACUCUCUUAA
GGUAGCCAAAUGCCUCGUCAU--------------------------------CUAACUA
GUGACGCGC----------------------------------------AUGAAUGGAUU
A---A--UGAGAUUCCCACUGUCCCUAUCUACUGUCUAGCGAACCCACAGCCAAGGGAAC
GGGCUUGGAAUAAUCAGCGGGGAAAGAAGACCCUGUUGAGCUU-GACUCUAGUC----UG
ACGUU------GUGAAAUGACUUGGGAGGUG---UAGAAU-----------AAGUGGGAG
AGGUGGGGA--GUUUGGCUGGGGCGG----------------------------------
--------------------------------------CA-CAUCU-G--UUAAAUGAUA
ACACAGG--UGUCCUAAGG-UG-AGCUCAAUGAGAACAGAAAUCUCAUGUAGA--ACAAA
AGGGUAAAA--GCUCACUUGAU--U-UU--GAUUU-UC-----AGUA-UGAA----UACA
AACCGUGAAAGCGUGGCCUAUCGAUCCUUUAGAGG-------U--GUCAG-----AAAAG
UUACCACAGGGAUAACU-GGCUUGUGGCAGCCAAGCGUCCAUAGCGACGUUGCUUUUUGA
UUCUUCGAUGUCGGCUCUUCCUAUCAUUGCG-AA-GUAGAACUCGCCAAU-UGUUGGAUU
GUUCACCCACUAAUAGGGA---ACGUGAGCUGGGUUUAGACCGUCGUGAGACA-GGUUAG
UUUUACCCUACUGAGUA-CGA-GAGGAACC-------GUUGGUUCAGAUAAUUGG-UUAU
GGCUGAACGCCUCUAAG---------------------------
;no comment
Toxopla_go
-------------------GGGGGCAUUCGUA-UUUAACUGUC-A--GAGGUGAAAUUCU
UAGAUUUGUUAAAGACGAACUACUGCGAAAGCAUUUGCCAAAGAUGUUUU----------
------------------------------------------------------------
------------------------------------------------------------
------------------------------------------------------------
------------------------------------------------------------
----------------------CAUUAAU-----CAA--GAACGAAA-GUUAGGGGCUCG
AAGACG-AUCAGAUACCGUCGUAGUCU--UA--ACCAUAAACUAUGCCGACUAGAGAUAG
GAAAAUC-------UGGGGGGAGUA-UGGU----CGCAAGGCUGAAACUUAAAGGAA---
UUGACGGAAGGGCACC-ACCA-GGCGUGGAGCCUGCGGCUUAAUUUG-ACUCAACA--CG
GGGAAACUC-ACCAGGUCCAGACAUAGGAAGGAUUGACAGA---UUGAUA-GCUCUUUCU
UGAU--UCUAUG-----GGU------GGUGGUGCAUGGCCGUUCUUA-GUUGGUGGA-GU
GAUUUGUCUGGUUA-AUUCCGUUAA-CGAACGAGACCUUAACC-UGCUAAAUAG--CAAU
AACAGGUCUGUGAUGCCCU-UAGAUGUUCUGGGC-UGC-ACGCGCGCUACACU-------
--------------------------------------GAAACG-----------AGGAA
UGCCUAGUAG-GCGCAAGUCAGCAGCUUG----CGCCGAUUACGUCCCUGCCCUUUGUAC
ACACCGCCCGUCGCUCCUACCG--------------------------------------
------------------------------------------------------------
--------------------------------AUUUAAG-CAUAUUAUUAA-GCGGAGGA
GAAGAAAAUAACUAU---GAUUCCCUUAGU-AACGGCGAGUGAACCGGCGAGACCGA---
-----------UAGCAAAC-AAGU-ACCGUGAGGGAAAGAUGAAAAG---UCUUGAAACA
CGGACCAAGGAG------------------------------------------------
UCACCCGAAA--GAUGGUGAAC-UA-UGCCUGAGUAGAAUGAA----GUCAGGGGA-AA-
CCC------UG--AUGGAGGUUCGUAGCGAUACUGACGUGCAAAUCGU-UCGUCAAACUU
GGGUAUAGGGGCGAAAGACUAAUCGAACCAUCU-AGUAGCUGGUUUCUUCCGAAGUUUCU
CUC-AG-GAUAGCUGGGGUAAAG-C----GAAUGAUUAGAGGCAUAAGCA-G-AACUGGC
GAUGA-GGGAUGCUCCUAACG---CUUGGUUAAGGUGCCAAAAGUUGGUUCAUUUUGACA
GCAGGACGGUGGUCA-UGGAAG-UCGAAAUCCGCUAAGGAGUGUGUAACAACUCA--CCU
GCCGAAUGAAC--CAGCCCUGAAAAUUA-GGAAGACGUGAAGCGUU--CGGCGUAAGCCU
-GCGUGGAACA-GUCUCUAGUGCAGAUCUUGGUGGUAGU----AGCAAAUAUAAG-GGAA
GUCGG-------CAAAA-UAGAU---C-CGUAACUUCGGGAAAAGGAUUGGCUCUAACUG
GAGCGGACAAG-GGGAAUCCGACUGUUUAAUUAAAACAAAGCAUUGCGAUG-GCCAUAAC
UGGUGUUGACGCAAUGUGAUUUCU-----GCCCAGUGCUCUGAAUGU----CAAUGUGAU
GAAA---UUCAAUCAAGCGCGGGUAAACGGCGGGAGUAACU------AUGACUCUCUUAA
GGUAGCCAAAUGCCUCGUCAU--------------------------------CUAAUUA
GUGACGCGC----------------------------------------AUGAAUGGAUU
A---A--CGAGAUUCCCACUGUCCCUAUCUACUAUCUAGCGAAACCACAGCCAAGGGAAC
GGGCUUGGCAGAAUCAGCGGGGAAAGAAGACCCUGUUGAGCUU-GACUCUAGUC----CG
ACUUU------GUGAAAUGACUUAGGAGGUG---UAGCAU-----------AAGUGGGAG
AGGUUGGGA--GUUUGGCUGGGGCGG----------------------------------
--------------------------------------CA-CAUCU-G--UGAAACAAUA
GCGCAGG--UGUCCUAAGG-CA-AGCUCAAUGAGAACAGAAAUCUCAUGUUGA--CCAAA
AGGGGAAAA--GCUUGCUUGAU--U-UU--GAUUU-UC-----AGUA-CGAA----UACA
AACUGUGAAAGCAUGGCCUAUCGAUCCUUUAGAGG-------U--GUCAG-----AAAAG
UUACCACAGGGAUAACU-GGCUUGUGGCAGCCAAGCGUUCAUAGCGACGUUGCUUUUUGA
UCCUUCGAUGUCGGCUCUUCCUAUCAUUGAG-AC-GCAGAAGUCUCAAAG-UGUCGGAUU
GUUCACCCGCCAAUAGGGA---ACGUGAGCUGGGUUUAGACCGUCGUGAGACA-GGUUAG
UUUUACCCUACUGAGUA-CGA-GAGGAACA-------GUUGGGUCGGAUACUUGG-UUAU
GACUGAACGCCUCUAAG---------------------------
;no comment
Scytosi_lo
--------------------GGGGUAUUCGUA-UUCAAUUGUC-A--GAGGUGAAAUUCU
UGGAUUUAUGGAAGACGAACUACUGCGAAAAGCUUUACCAAGGAUGUUUU----------
------------------------------------------------------------
------------------------------------------------------------
------------------------------------------------------------
------------------------------------------------------------
----------------------CAUUAAU-----CAA--GAACGAAA-GUUAGGGGAUCG
AAGAUG-AUUAGAUACCAUCGUAGUCU--UA--ACCAUAAACUAUGCCGACUAGGGAUUG
GCGGUUC-------CGGGGGGAGUA-UGGU----CGCAAGGCUGAAACUUAAAGAAA---
UUGACGGAAGGGCACC-ACCA-GGAGUGGAGCCUGCG-CUUAAUUUG-ACUCAACA--CG
GGGAAACUU-ACCAGGUCCGGACAUAGUGAGGAUUGACAGA---UUGAGA-GCUCUUUCU
UGAU--UCUAUG-----GGU------GGUGGUGCAUGGCCGUUCUUA-GUUGGUGGA-GU
GAUUUGUCUGGUUA-AUUCCGUUAA-CGAACGAGACCCCCGCC-UGCUAAAUAG--CAAU
AACAGGUCUGUGAUGCCCU-UAGAUGUCCUGGGC-CGC-ACGCGCGCUACACU-------
--------------------------------------GAAACG-----------AGGAA
UUCCUAGUAA-ACGCGAGUCAUCAGCUCG----CAUUGAUUACGUCCCUGCCCUUUGUAC
ACACCGCCCGUCGCACCUACCG--------------------------------------
------------------------------------------------------------
--------------------------------AUU-AAG-CAUAU-ACUAA-GCGGAGGA
AAAGAAACUAACCAG---GAU-CCCCCAGU-A-CGGCGAGUGAAGCUGGGAGACCGA---
-----------UAGCGAAC-AAGU-ACCGUGAGG-AAAGAUGCAAAG---UCUUGAAACA
CGGACCAAGGAG------------------------------------------------
UCACCCGAAA--GAUGGUGAAC-UA-UGCCUGAAUAGG-CGAA----GCCAGGGGA-AA-
CUC------UG--GUG-AGGCUCGUA-CGAUUCUGACGUGCAAAUCGA-UCGUGAGAUUU
GG-UAUAGGGGCGAAAG-CUAAUCGAACCAUCU-AGUAGCUGGUUCCCUCCGAAAUUUCC
CUC-AG-GAUAGCUGCGGUAAAG-C----GAAUGAUUAGAGGCUUAAGCU-G-GACUGGC
GAUGC-GGGAUGAACCGAACG---ACUAGUUAAAGCGCCAAACGUUGGUUCAUU-AGACA
GCAG-ACGGUGGCCA-UGGAAG-UCGGAAUCCGCUAAGGAGUGUGUAACAACUCA--CCU
GCCGAAUGAAC--UAGCCCUGAAAAUUA-GGAGGGCGCGCAUCUUC--GGCCGUGAGGCG
-GAGUGAAACG-UGCCCCGGUGCAGAUCUUGGUGGUAGU----AGCAA-UAUAAG-GGAA
GUCGG-------CAAG--CAGAU---C-CGUAACCUCGGGAAAAGGAUUGGCUCUA-CUG
GAGCGGACAAG-GGGAAUCCGACUGUUUAAUUAAAACAAAGCAUUGCGAGGGCCGGAGAC
-GGUGUU-ACGCAAUGUGGUUUCU-----GCCCAGUGCUCUGAAUGU----CAAAGUGAA
GGAA---UUCAACCAAGCGCGGGUAAACGGCGGGAGUAACU------AUGACUCUCUUAA
GGUAGCCAAAUGCCUCGUCAU--------------------------------CUAACUA
GUA--GCGC----------------------------------------AUGAAUG-AUU
A---A--UGAG-UUCCCACUGUCCCUAUCUACUGUCUAGCGA--CCACAGCCAAGG--AC
GGGCUUGGA-UAAUCAGCGGGGAAAGAAGACCCUGUUGAGCUU-GACUCUAGUC----CG
AUGUU------GUGAAAUGACUUAUGAGGUG---UAGA-U-----------AGGCGG-AG
AGGUGGGGA--GUUUGGCUGGGGCGG----------------------------------
--------------------------------------CA-CAUCU-G--UUAAACGAUA
ACACAGG--UGUCCUAAGG-UU-AGCUCAAUGAGAACAGAAAUCUCAUGUAGA--ACAAA
AGG-UAAAA--GCUAACUUGAU--U-UU--GAUUU-UC-----AGUA-CGAA----UACA
A-CUGUGAAAGCAUGGCCUAUCGAUCCUUAGGAGG-------U--GUCAG-----AAAAG
UUACCACAGG-AUAACU-G-CUUGUGGCAGCCAAGCGUUCAUAGCGACGUUGCUUUU-GA
UUCUUCGAUGUCGGCUCUUCCUAUCAU-GUG-UC-GCAGAAGUCACCAAG-UGUAGGAUU
GUUCACCCACUAACAGGGA---ACGUGAGCUGG--UUAGACCGUCGUGAGACA-G-UUAG
UUU-ACCCUACUGAGUA-CGA-GAGGAACC-------GUUAGUUC-GAUAAUUGG-U-AU
GACUGA-CGCCUCUAAG---------------------------
;no comment
Homo_sa
-------------------GGGGGCAUUCGUA-UUGCGCCGCU-A--GAGGUGAAAUUCU
UGGACCGGCGCAAGACGGACCAGAGCGAAAGCAUUUGCCAAGAAUGUUUU----------
------------------------------------------------------------
------------------------------------------------------------
------------------------------------------------------------
------------------------------------------------------------
----------------------CAUUAAU-----CAA--GAACGAAA-GUCGGAGGUUCG
AAGACG-AUCAGAUACCGUCGUAGUUC--CG--ACCAUAAACGAUGCCGACCGGCGAUGC
GGCGGUC-------CGGGGGGAGUA-UGGU----UGCAAAGCUGAAACUUAAAGGAA---
UUGACGGAAGGGCACC-ACCA-GGAGUGGAGCCUGCGGCUUAAUUUG-ACUCAACA--CG
GGAAACCUC-ACCCGGCCCGGACACGGACAGGAUUGACAGA---UUGAUA-GCUCUUUCU
CGAU--UCCGUG-----GGU------GGUGGUGCAUGGCCGUUCUUA-GUUGGUGGA-GC
GAUUUGUCUGGUUA-AUUCCGAUAA-CGAACGAGACUCUGGCA-UGCUAACUAG--CAAU
AACAGGUCUGUGAUGCCCU-UAGAUGUCCGGGGC-UGC-ACGCGCGCUACACU-------
--------------------------------------GAAACG-----------AGGAA
UUCCCAGUAA-GUGCGGGUCAUAAGCUUG----CGUUGAUUAAGUCCCUGCCCUUUGUAC
ACACCGCCCGUCGCUACUACCG--------------------------------------
------------------------------------------------------------
--------------------------------AUUUAAG-CAUAUUAGUCA-GCGGAGGA
AAAGAAACUAACCAG---GAUUCCCUCAGU-AACGGCGAGUGAACAGACGAGACCGA---
-----------UAGUCAAC-AAGU-ACCGUAAGGGAAAGUUGAAAAG---UCUUGAAACA
CGGACCAAGGAG------------------------------------------------
UCACCCGAAA--GAUGGUGAAC-UA-UGCCUGGGCAGGGCGAA----GCCAGAGGA-AA-
CUC------UG--GUGGAGGUCCGUAGCGGUCCUGACGUGCAAAUCGG-UCGUCCGACCU
GGGUAUAGGGGCGAAAGACUAAUCGAACCAUCU-AGUAGCUGGUUCCCUCCGAAGUUUCC
CUC-AG-GAUAGCUGGGGUAAAG-C----GAAUGAUUAGAGGUCUAAGCA-G-AACUGGC
GCUGC-GGGAUGAACCGAACG---CCGGGUUAAGGCGCCCGAUGUUGGUUGAUAUAGACA
GCAGGACGGUGGCCA-UGGAAG-UCGGAAUCCGCUAAGGAGUGUGUAACAACUCA--CCU
GCCGAAUCAAC--UAGCCCUGAAAAUAG-GAGGGCCGCGAAGCCUA--GGGCGCGGGCCC
-GGGUGGAGCC-GCCGCAGGUGCAGAUCUUGGUGGUAGU----AGCAAAUAUAAG-GGAA
GUCGG-------CAAGC-CGGAU---C-CGUAACUUCGGGAUAAGGAUUGGCUCUAACUG
GUGCGGACCAG-GGGAAUCCGACUGUUUAAUUAAAACAAAGCAUCGCGAAGGCCCGCGGC
GGGUGUUGACGCGAUGUGAUUUCU-----GCCCAGUGCUCUGAAUGU----CAAAGUGAA
GAAA---UUCAAUGAAGCGCGGGUAAACGGCGGGAGUAACU------AUGACUCUCUUAA
GGUAGCCAAAUGCCUCGUCAU--------------------------------CUAAUUA
GUGACGCGC----------------------------------------AUGAAUGGAUG
A---A--CGAGAUUCCCACUGUCCCUACCUACUAUCCAGCGAAACCACAGCCAAGGGAAC
GGGCUUGGCGGAAUCAGCGGGGAAAGAAGACCCUGUUGAGCUU-GACUCUAGUC----UG
GCACG------GUGAAGAGACAUGAGAGGUG---UAGAAU-----------AAGUGGGAG
AGGUGGGGA--GUUUGACUGGGGCGG----------------------------------
--------------------------------------UA-CACCU-G--UCAAACGGUA
ACGCAGG--UGUCCUAAGG-CG-AGCUCAGGGAGGACAGAAACCUCCCGUGGA--GCAGA
AGGGCAAAA--GCUCGCUUGAU--C-UU--GAUUU-UC-----AGUA-CGAA----UACA
GACCGUGAAAGCGGGGCCUCACGAUCCUUCUGAGG-------U--GUCAG-----AAAAG
UUACCACAGGGAUAACU-GGCUUGUGGCGGCCAAGCGUUCAUAGCGACGUCGCUUUUUGA
UCCUUCGAUGUCGGCUCUUCCUAUCAUUGUG-AA-GCAGAAUUCGCCAAG-CGUUGGAUU
GUUCACCCACUAAUAGGGA---ACGUGAGCUGGGUUUAGACCGUCGUGAGACA-GGUUAG
UUUUACCCUACUGAGUA-CGA-GAGGAACC-------GCAGGUUCAGACAUUUGG-UUAU
GACUGAACGCCUCUAAG---------------------------
;no comment
Latimer_ch
-------------------GGGGGCAUUCGUA-UUGUGCCGCU-A--GAGGUGAAAUUCU
UGGACCGGCGCAAGACGGACAAAAGCGAAAGCAUUUGCCAAGAAUGUUUU----------
------------------------------------------------------------
------------------------------------------------------------
------------------------------------------------------------
------------------------------------------------------------
----------------------CAUUAAU-----CAA--GAACGAAA-GUCGGAGGUUCG
AAGACG-AUCAGAUACCGUCGUAGUUC--CG--ACCAUAAACGAUGCCAACUACCGAUCC
GGCGGUC-------CGGGGGGAGUA-UGGU----UGCAAAGCUGAAACUUAAAGGAA---
UUGACGGAAGGGCACC-ACCA-GGAGUGGAGCCUGCGGCUUAAUUUG-ACUCAACA--CG
GGAAACCUC-ACCCGGCCCGGACACGGAAAGGAUUGACAGA---UUGAUA-GCUCUUUCU
CGAU--UCUGUG-----GGU------GGUGGUGCAUGGCCGUUCUUA-GUUGGUGGA-GC
GAUUUGUCUGGUUA-AUUCCGAUAA-CGAACGAGACUCCUCCA-UGCUAAAUAG--CAAU
AACAGGUCUGUGAUGCCCU-UAGAUGUCCGGGGC-UGC-ACGCGCGCUACACU-------
--------------------------------------GAAACG-----------AGGAA
UUCCCAGUAA-GUGCGGGUCAUAAGCUCG----CGUUGAUUAAGUCCCUGCCCUUUGUAC
ACACCGCCCGUCGCUACUACCG--------------------------------------
------------------------------------------------------------
--------------------------------AU-----------------------GGA
AAAGAAACUAACCAG---GAUUCCCUCAGU-AACGGCGAGUGAAGAGACGAGACCGA---
-----------UAGUCGAC-AAGU-ACCGUA-GGGAAAGUUGAAAAG---UCUUGAAACA
CGGACCAAGGAG------------------------------------------------
UCACCCGAAA--GAUGGUGAAC-UA-UGCCUGGGCAGGGCGAA----GCCAGAGGA-AA-
CUC------UG--GUGGAGGUCCGUAGCGGUCCUGACGUGCAAAUCGG-UCGUCCGACCU
GGGUAUAGGGGCGAAAGACUAAUCGAACCAUCU-AGUAGCUGGUUCCCUCCGAAGUUUCC
CUC-AG-GAUAGCUGGGGUAAAG-C----GAAUGACUAGAGGUCUAAGCA-G-AACUGGC
GCUGC-GGGAUGAACCGAACG---CCGGGUUGUGGCGCCCGAUGUUGGUUGAUAUAGACA
GCAGGACGGUGGCCA-UGGAAG-UCGGAAUCCGCUAAGGAGUGUGUAACAACUCA--CCU
GCCGAAUCAAC--UAGCCCUGAAAAUAG-GAGGGCCGCGAAGCCUA--GGGCGCGGGCCC
-GGGUGGAGCU-GCCGCGGGUGCAGAUCUUGGUGGUAGU----AGCAAAUAUAAG-GGAA
GUCGG-------CAAGC-CAGAU---C-CGUAACUUCGGGAUAAGGAUUGGCUCUAACUG
GUGCGGACCAG-GGGAAUCCGACUGUUUAAUUAAAACAAAGCAUCGCGAAGGCCCGCGGU
GGGUGUUGACGCGAUGUGAUUUCU-----GCCCAGUGCUCUGAAUGU----CAAAGUGAA
GAAA---UUCAAUGAAGCGCGGGUAAACGGCGGGAGUAACU------AUGACUCUCUUAA
GGUAGCCAAAUGCCUCGUCAU--------------------------------CUAAUUA
GUGACGCGC----------------------------------------AUGAAUGGAUG
A---A--CGAGAUUCCCACUGUCCCUACCUACUAUCUAGCGAAACCACAGCCAAGGGAAC
GGGCUUGGCAGAAUCAGCGGGGAAAGAAGACCCUGUUGAGCUU-GACUCUAGUC----UG
GCACU------GUGAAGAGACAUGAGAGGUG---UAGGAU-----------AAGUGGGAG
AGGUGGGGA--GUUUGACUGGGGCGG----------------------------------
--------------------------------------UA-CACCU-G--UCAAACCGUA
ACGCAGG--UGUCCUAAGG-CG-AGCUCAGGGAGGACAGAAACCUCCCGUGGA--GCAGA
AGGGCAAAA--GCUCGCUUGAU--C-UU--GAUUU-UC-----AGUA-UGAG----UACA
GACCGUGAAAGCGGGGCCUCACGAUCCUUCUGAGG-------U--GUCAG-----AAAAG
UUACCACAGGGAUAACU-GGCUUGUGGCGGCCAAGCGUUCAUAGCGACGUCGCUUUUUGA
UCCUUCGAUGUCGGCUCUUCCUAUCAUUGUG-AA-GCAGAAUUCACCAAG-CGUUGGAUU
GUUCACCCACUAAUAGGGA---ACGUGAGCUGGGUUUAGACCGUCGUGAGACA-GGUUAG
UUUUACCCUACUGAGUA-CGA-GAGGAACC-------GCAGGUUCAGACAUUUGG-UUAU
GA------------------------------------------
;no comment
Squalus_ac
-------------------GGGGGCAUUCGUA-UUGUGCCGCU-A--GAGGUGAAAUUCU
UGGACCGGCGCAAGACGAACAAAAGCGAAAGCAUUUGCCAAGAAUGUUUU----------
------------------------------------------------------------
------------------------------------------------------------
------------------------------------------------------------
------------------------------------------------------------
----------------------CAUUAAU-----CAA--GAACGAAA-GUCGGAGGUUCG
AAGACG-AUCAGAUACCGUCGUAGUUC--CG--ACCAUAAACGAUGCCAACUAGCGAUCC
GGCGGUC-------CGGGGGGAGUA-UGGU----UGCAAAGCUGAAACUUAAAGGAA---
UUGACGGAAGGGCACC-ACCA-GGAGUGGAGCCUGCGGCUUAAUUUG-ACUCAACA--CG
GGAAACCUC-ACCCGGCCCGGACACGGAAAGGAUUGACAGA---UUGAUA-GCUCUUUCU
CGAU--UCUGUG-----GGU------GGUGGUGCAUGGCCGUUCUUA-GUUGGUGGA-GC
GAUUUGUCUGGUUA-AUUCCGAUAA-CGAACGAGACUCCUCCA-UGCUAAAUAG--CAAU
AACAGGUCUGUGAUGCCCU-UAGAUGUCCGGGGC-UGC-ACGCGCGCUACACU-------
--------------------------------------GAAACG-----------AGGAA
UUCCCAGUGA-GUGCAGGUCAUAAGCUCG----CGUUGAUUAAGUCCCUGCCCUUUGUAC
ACACCGCCCGUCGCUACUACCG--------------------------------------
------------------------------------------------------------
--------------------------------AUUUAAG-CAUAUUACUAA-GCGGAGGA
AAAGAAACUAACAAG---GAUUCCCCUAGU-AACUGCGAGUGAAGAGACGAGACCGA---
-----------UAGUCAAC-AAGU-ACCGUAAGGGAAAGUUGAAAAG---UCUUGAAACA
CGGACCAAGGAG------------------------------------------------
UCACCCGAAA--GAUGGUGAAC-UA-UGCCUGGGCAGGGCGAA----GCCAGAGGA-AA-
CUC------UG--GUGGAGGUCCGUAGCGGUCCUGACGUGCAAAUCGG-UCGUCCGACCU
GGGUAUAGGGGCGAAAGACUAAUCGAACCAUCU-AGUAGCUGGUUCCCUCCGAAGUUUCC
CUC-AG-GAUAGCUGGGGUAAAG-C----GAAUGAUUAGAGGUCUAAGCA-G-AACUGGC
GCUGC-GGGAUGAACCGAACG---CUGGGUUAAGGCGCCCGAUGUUGGUUGAUAUAGACA
GCAGGACGGUGGCCA-UGGAAG-UCGGAAUCCGCUAAGGAGUGUGUAACAACUCA--CCU
GCCGAAUCAAC--UAGCCCUGAAAAUAG-GAGGGCCGCGAAGCCCA--GGGCGCGGGCCC
-GGGUGGAGCC-GCCGCAGGUGCAGAUCUUGGUGGUAGU----AGCAAAUAUAAG-GGAA
GUCGG-------CAAGU-CAGAU---C-CGUAACUUCGGGAUAAGGAUUGGCUCUAACUG
GUGCGGACCAG-GGGAAUCCGACUGUUUAAUUAAAACAAAGCAUCGCGAAGGCCGCAGGC
GGGUGUUGACGCGAUGUGAUUUCU-----GCCCAGUGCUCUGAAUGU----CAAAGUGAA
RAAA---UUCAAUGAAGCGCGGGUAAACGGCGGGAGUAACU------AUGACUCUCUUAA
GGUAGCCAAAUGCCUCGUCAU--------------------------------CUAAUUA
GUGACGCGC----------------------------------------AUGAAUGGAUG
A---A--CGAGAUUCCCACUGUCCCUACCUACUAUCUAGCGAAACCACAGCCAAGGGAAC
GGGCUUGGCAGAAUCAGCGGGGAAAGAAGACCCUGUUGAGCUU-GACUCUAGUC----UG
GCACU------GUGAAGAGACAUGAGAGGUG---UAGAAU-----------AAGUGGGAG
AGGUGGGGA--GUUUGACUGGGGCGG----------------------------------
--------------------------------------UA-CACCU-G--UCACACUGUA
ACGCAGG--UGUCCUAAGG-CG-AGCUCAGGGAGGACAGAAACCUCCCGUGGA--GCAGA
AGGGCAAAA--GCUCGCUUGAU--C-UU--GAUUU-UC-----AGUA-UGAA----UACA
GACCGUGAAAGCGGGGCCUCACGAUCCUUCUGAGG-------U--GUCAG-----AAAAG
UUACCACAGGGAUAACU-GGCUUGUGGCGGCCAAGCGUUCAUAGCGACGUCGCUUUUUGA
UCCUUCGAUGUCGGCUCUUCCUAUCAUUGUG-AA-GCAGAAUUCACCAAG-CGUUGGAUU
GUUCACCCACUAAUAGGGA---ACGUGAGCUGGGUUUAGACCGUCGUGAGACA-GGUUAG
UUUUACCCUACUGAGUA-CGA-GAGGAACC-------GCAGGUUCAGACAUUUGG-UU--
--------------------------------------------
;no comment
Branchi_fl
-------------------GGGGGCAUUCGUA-UUGCGGCGGG-A--GAGGUGAAAUUCU
UGGAUCGCCGCAAGACGAACCACUGCGAAAGCAUUUGCCAAGAAUGUUUU----------
------------------------------------------------------------
------------------------------------------------------------
------------------------------------------------------------
------------------------------------------------------------
----------------------CAUUGAU-----CAA--GAACGAAA-GUUGUGGGCGCG
AAGGCG-AUCAGAUACCGCCCUAGUCA--CA--ACCAUAAACGAUGCCAACCAGCGAUCC
GCCGGUC-------CGGGGGAAGUA-UGGU----UGCAAAGCUGGAACUUAAAGGAA---
UUGACGGAAGGGCACC-ACCA-GGAGUGGAGCCUGCGGCUUAAUUUG-ACUCAACA--CG
GGGAAACUC-ACCCGGCCCGGACACAGUAAGGAUUGACAGA---UUGAGA-GCUCUUUCU
UGAU--UCUGUG-----GGU------GGUGGUGCAUGGCCGUUCUUA-GUUGGUGGA-GC
GAUUUGUCUGGCUA-AUCCCGAUAA-CGAACGAGACUCUGGCA-UGCUAACUAG--CAAU
AACAGGUCUGUGAUGCCCU-UAGAUGUCCGGGGC-CGC-ACGCGCGCUACAAU-------
--------------------------------------GAAACG-----------AGGAA
UUCCCAGUAG-AUGCGUGUCAUCAGCGCG----CGUUGAUUACGUCCCUGCCCUUUGUAC
ACACCGCCCGUCGCUACUACCG--------------------------------------
------------------------------------------------------------
--------------------------------AUUUAAG-CAUAUUACUAA-GCGGAGGA
AAAGAAACUAACAAG---GAUUCCCUCAGU-AACGGCGAGUGAAGCGACGAGACCGA---
-----------UAGCGAAC-AAGU-ACCGUGAGGGAAAGUUGAAAAG---UCUUGAAACA
CGGACCAAGGAG------------------------------------------------
UCACCCGAAA--GAUGGUGAAC-UA-UGCCCGAGCAGGGCGAA----GCCAGGGGA-AA-
CCC------UG--GUGGAGGUCCGUAGCGAUUCUGACGUGCAAAUCGA-UCGUCAAACUU
GGGUAUAGGGGCGAAAGACUAAUCGAACCAUCU-AGUAGCUGGUUCCCUCCGAAGUUUCC
CUC-AG-GAUAGCUGGGGUAAAG-C----GAAUGAUUAGAGGUCUAAGCA-G-AACUGGC
GCUGC-GGGAUGAACCGAACG---CCGGGUUAAGGCGCCCGAUGUUGGUUGAUACAGACA
GCAGGACGGUGGCCA-UGGAAG-UCGGAAUCCGCUAAGGAGUGUGUAACAACUCA--CCU
GCCGAAUCAAC--UAGCCCUGAAAAUAG-GAGGGCCGCNAAGCCUC--GGGCGCGAGCCC
-GGGUGGAGCC-GCCGCGGGUGCAGAUCUUGGUGGUAGU----AGCAAAUAUAAG-GGAA
GUCGG-------CAAGC-CGGAU---C-CGUAACUUCGGGAGAAGGAUUGGCUCUAACUG
GUACGGACCAG-GGGAAUCCGACUGUCUAAUUAAAACAUAGCAUUGCGAUGGCCGUCGGG
CGGUGUUGACGCAAUGUGAUUUCU-----GCCCAGUGCUCUGAAUGU----CAAAGUGAA
GAAA---UUCAACCAAGCGCGGGUAAACGGCGGGAGUAACU------AUGACUCUCUUAA
GGUAGCCAAAUGCCUCGUCAU--------------------------------CUAAUUA
GUGACGCGC----------------------------------------AUGAAUGGAUU
A---A--CGAGAUUCCCACUGUCCCUAUCUACUAUCUAGCGAAACCACAGCCAAGGGAAC
GGGCUUGGCAGAAUCAGCGGGGAAAGAAGACCCUGUUGAGCUU-GACUCUAGUC----CG
ACUCU------GUGAAGGGACAUGAAAGGUG---UAGCAU-----------AGGUGGGAG
AGGCGGGGA--GUUUGACUGGGGCGG----------------------------------
--------------------------------------UA-CAUCU-G--UCAAAGAGUA
ACGCAGG--UGUCCUAAGG-CG-AGCUCAGCGAGGACAGAAACCUCGCGUGGA--GCAAA
AGGGCAAAA--GCUCGCUUGAU--U-UU--GAUUU-UC-----AGUA-CGAA----UACA
GACCGUGAAAGCGUGGCCUAUCGAUCCUUUUGAGG-------U--GUCAG-----AAAAG
UUACCACAGGGAUAACU-GGCUUGUGGCGGCCAAGCGUUCAUAGCGACGUCGCUUUUUGA
UCCUUCGAUGUCGGCUCUUCCUAUCAUUGUG-AA-GCAGAAUUCACCAAG-CGUUGGAUU
GUUCACCCACUAAUAGGGA---ACGUGAGCUGGGUUUAGACCGUCGUGAGACA-GGUUAG
UUUUACCCUACUGAGUA-CGA-GAGGAACC-------GCAGGUUCAGACAUUUGG-UUAU
GACUGAACGCCUCUAAG---------------------------
;no comment
Tetrahy_py
--------------------GGGGCAUUAGUA-UUUAAUAGUC-A--GAGGUGAAAUUCU
UGGAUUUAUUAAGGACUAACUAAUGCGAAAGCAUUUGCCAAAGAUGUUUU----------
------------------------------------------------------------
------------------------------------------------------------
------------------------------------------------------------
------------------------------------------------------------
----------------------CAUUAAU-----CAA--GAACGAAA-GUUAGGGGAUCA
AAGACG-AUCAGAUACCGUCGUAGUCU--UA--ACUAUAAACUAUACCGACUCGGGAUCG
GCUGGUC-------UGGGGGAAGUA-UGGUA---CGCAAGUCUGAAACUUAAAGGAA---
UUGACGGAACAGCAC--ACCA-GAAGUGGAACCUGCGGCUUAAUUUG-ACUCAACA--CG
GGGAAACUC-ACGAGCGCAAGACAGAGAAGGGAUUGACAGA---UUGAGA-GCUCUUUCU
UGAU--UCUUUG-----GGU------GGUGGUGCAUGGCCGUUCUUA-GUUGGUGGA-GU
GAUUUGUCUGGUUA-AUUCCGUUAA-CGAACGAGACCUUAACC-UGCUAACUAG--CAAU
AACAGGUCUGUGAUGCCCC-UAGACGUGCUCGGC-CGC-ACGCGCGUUACAAU-------
--------------------------------------GAAACG-----------AGGAA
UUUCUAGUAA-GUGCAAGUCAUCAGCUUG----CGUUGAUUAUGUCCCUGCCGUUUGUAC
ACACCGCCCGUCGCUUGUAGUA--------------------------------------
------------------------------------------------------------
--------------------------------AUU-AAG-CAUAUCAGUAA-GCGGAGGA
AAAGAAACUAACUAG---GAUAGCCCCAGU-AAUGGCGAAUGAACAGG-GAGACCGA---
-----------UAGCGAAC-AAGU-ACUGCGAAGGAAAGAUGAAAAG---UCUUGAAACA
CGGACCAAGGAG------------------------------------------------
UCACCCGAAA--GAUGGUGAAC-UA-CGCUUGAAUAGGGUGAA----GCCAGGGGA-AA-
CUC------UG--GUGGAAGCUCGUAGCGAUACUGACGUGCAAAUCGU-UCGUCAAAUUU
GAGUGUAGGGGCGAAAGACUAAUCGAACCAUCU-AGUAGCUGGUUCCCUCCGAAGUUUCU
CUC-AG-GAUAGCAAGGGUAAAG-C----GAAUGAUUAGAGGACUAAGCA-G-AACUGGC
GAUGA-GGGAUGAACCUAACG---UUGAGAUAAGGCGCCCAAAGUUGGUUCAUAUGGACA
GCAGGACGGUGGCUA-UGGAAG-UUAGAAUCCGCUAAGGAGUGUGUAACAACUCA--CCU
GCCGAAUGAAC--UAGCCCUGAAAAUUA-GGAGGGCGUGAAGUAUU--GGGCGUGAGC-U
-AUAUGGAGCA-GCGAUUAGUGCAGAUCUUGGUGGUAGU----AGCAAAUAUAAG-GGAA
GUCGG-------CAAAU-UGGAU---C-CGUAACUUCGGGAUAAGGAUUGGCUCUAACUG
AAGCGGACAAA-GGUAAUCCGACUGUUUAAUAAAAACAAAGCAUUGUGACG-GCCUCAAC
AGGUGAUGACACAAUGUGAUUUCU-----GCCCAGUGCUCUGAAUGU----CAAAGUGAC
GCAA---UUCAACCAAGCGCGGGUAAACGGCGGGAGUAACU------AUGACUCUCUUAA
GGUAGCCAAAUGCCUCGUCAU--------------------------------CUAAUUA
GUGACGCGC----------------------------------------AUGAAUGGAUU
A---A--UGAGAUUACCACUGUCCCUAUCUACUAUCUAGCGAACCCACAGCUAAGGGAAC
GGGCUUAGAAUAAUCAGCGGGGAAAGAAGACCCUGUUGAGCUU-GACUCUAGUC----UA
ACUUU------GUGAAAUGGCACGUGGGGUA---UAGCCU-----------AGGUGGGAG
AGGGGGGGA--GUUUGUCUGGGGCGG----------------------------------
--------------------------------------AA-UGCCU-G--UUAAACCAUA
ACGCAGG--CGUCCUAAGU-GU-AGCUCAGUGAGAACGGAAAUCUCACGUAGA--ACAAA
AGGGUAAAA--GCUACAUUGAU--U-UU--GAUUU-UC-----AGUA-UGAA----UACA
AACCGCGAAAGCGUGGCCUAUCGAUCCUUUAGAGG-------U--GUCAG-----AAAAG
UUACCACAGGGAUAACU-GGCUUGUGGCAGCCAAGAGUUCAUAUCGACGUUGCUUUUUGA
UCCUUCGAUGUCGGCUCUUCCUAUCAUUGUG-AA-GCAGAAUUCACAACG-UGUCGGAUU
GUUCACCCGCUAAUAGGGA---ACGUGAGCUGGGUUUAGACCGUCGUGAGACA-GGUUAG
UUUUACCCUACUGAGUA-CGA-GAGGAACC-------CUUAAAUCAGAUAAUUGG-UUAU
GACUGAAGGCCUCUAAG---------------------------
;no comment
Tetrahy_th
--------------------GGGGCAUUAGUA-UUUAAUAGUC-A--GAGGUGAAAUUCU
UGGAUUUAUUAAGGACUAACUAAUGCGAAAGACUUUGCCAAAGAUGUUUU----------
------------------------------------------------------------
------------------------------------------------------------
------------------------------------------------------------
------------------------------------------------------------
----------------------CAUUAAU-----CAA--GAACGAAA-GUUAGGGGAUCA
AAGACG-AUCAGAUACCGUCGUAGUCU--UA--ACUAUAAACUAUACCGACUCGGGAUCG
GCUGGUC-------UGGGGGAAGUA-UGGUA---CGCAAGUCUGAAACUUAAAGGAA---
UUGACGGAACAGCAC--ACCA-GAAGUGGAACCUGCGGCUUAAUUUG-ACUCAACA--CG
GGGAAACUC-ACGAGCGCAAGACAGAGAAGGGAUUGACAGA---UUGAGA-GCUCUUUCU
UGAU--UCUUUG-----GGU------GGUGGUGCAUGGCCGUUCUUA-GUUGGUGGA-GU
GAUUUGUCUGGUUA-AUUCCGUUAA-CGAACGAGACCUUAACC-UGCUAACUAG--CAAU
AACAGGUCUGUGAUGCCCC-UAGACGUGCUCGGC-CGC-ACGCGCGUUACAAU-------
--------------------------------------GAAACG-----------AGGAA
UUUCUAGUAA-GUGCAAGUCAUCAGCUUG----CGUUGAUUAUGUCCCUGCCGUUUGUAC
ACACCGCCCGUCGCUUGUAGUA--------------------------------------
------------------------------------------------------------
--------------------------------AUU-AAG-CAUAUCAGUAA-GCGGAGGA
AAAGAAACUAACUAG---GAUAGCCCCAGU-AAUGGCGAAUGAACAGG-GAGACCGA---
-----------UAGCGAAC-AAGU-ACUGCGAAGGAAAGAUGAAAAG---UCUUGAAACA
CGGACCAAGGAG------------------------------------------------
UCACCCGAAA--GAUGGUGAAC-UA-CGCUUGAAUAGGGUGAA----GCCAGGGGA-AA-
CUC------UG--GUGGAAGCUCGUAGCGAUACUGACGUGCAAAUCGU-UCGUCAAAUUU
GAGUGUAGGGGCGAAAGACUAAUCGAACCAUCU-AGUAGCUGGUUCCCUCCGAAGUUUCU
CUC-AG-GAUAGCAAGGGUAAAG-C----GAAUGAUUGAAGGACUAAGCA-G-AACUGGC
GAUGA-GGGAUGAACCUAACG---UUGAGAUAAGGCGCCCAAAGUUGGUUCAUACGGACA
GCAGGACGGUGGCUA-UGGAAG-UUAGAAUCCGCUAAGGAGUGUGUAACAACUCA--CCU
GCCGAAUGAAC--UAGCCCUGAAAAUUA-GGAGGGCGUGAAGUAUU--GG-CGUGAGCCU
-AUAUGGAGCA-GCGAUUAGUG-AGAUCUUGGUGGUAGU----AGCAAAUAUAAG-GGAA
GUCGG-------CAAAU-UGGAU---C-CGUAACUUCGGGAUAAGGAUUGGCUCUAACUG
AAGCGGACAAA-GGUAAUCCGACUGUUUAAUAAAAACAAAGCAUUGUGACG-GCCUCAAC
AGGUGAUGACACAAUGUGAUUUCU-----GCCCAGUGCUCUGAAUGU----CAAAGUGAC
GCAA---UUCAACCAAGCGCGGGUAAACGGCGGGAGUAACU------AUGACUCUCUUAA
GGUAGCCAAAUGCCUCGUCAU--------------------------------CUAAUUA
GUGACGCGC----------------------------------------AUGAAUGGAUU
A---A--UGAGAUUACCACUGUCCCUAUCUACUAUCUAGCGAACCCACAGCUAAGGGAAC
GGGCUUAGAAUAAUCAGCGGGGAAAGAAGACCCUGUUGAGCUU-GACUCUAGUC----UA
ACUUU------GUGAAAUGGCACGUGGGGUA---UAGCCU-----------AGGUGGGAG
AGGGGGGGA--GUUUGUCUGGGGCGG----------------------------------
--------------------------------------AA-UGCCU-G--UUAAACCAUA
ACGCAGG--CGUCCUAAGU-GU-AGCUCAGUGAGAACGGAAAUCUCACGUAGA--ACAAA
AGGGUAAAA--GCUACAUUGAU--U-UU--GAUUU-UC-----AGUA-GGAA----UACA
AACCGCGAAAGCGUGGCCUAUCGAUCCUUUAGAGG-------U--GUCAG-----AAAAG
UUACCACAGGGAUAACU-GGCUUGUGGCAGCCAAGAGUUCAUAUCGACGUUGCUUUUUGA
UCCUUCGAUGUCGGCUCUUCCUAUCAUUGUG-AA-GCAGAAUUCACAACGGUGUCGGAUU
GUUCACCCGCUAAUAGGGA---ACGUGAGCUGGGCUUAGACCGUCGUGAGACA-GGUUAG
UUUUACCCUACUGAGUA-CGA-GAGGAACA-------CUUAAAUCAGAUAAUUGG-UUAU
GACUGAAGGCCUCUAAG---------------------------
;no comment
Euplote_ae
-------------------GGAGGCAUUAGUA-UUUAAUUUCC-A--GAGGUGAAAUUCU
UUGAAAUAUUAAAGACUAACUUAUGCGAAAGCAUUUGCCAAUGAUGUUUU----------
------------------------------------------------------------
------------------------------------------------------------
------------------------------------------------------------
------------------------------------------------------------
----------------------CAUUAAU-----CAUU-GAACGAAA-GUUAGGGGAUCA
AAGACG-AUCAGAUACCGUCCUAGUCU--UA--ACCAUAAACGUUGCCGACUAGGGAUCG
GAGGGUC-------UGUGGGUAGUA-UGGU----CGCAAGGCUGAAACUUAAAGGAA---
UUGACGGAAGGGCACC-ACCA-GGAGUGGAGCUUGCGGCUCAAUUUG-ACUCAACA--CG
GGAAAUCUU-ACCAGGUCCAGACAUAGCGAGGAUUGACAGA---UUGAUA-GCUCUUUCU
UGAU--UCUAUG-----GGUAUUUU-GGUGGUGCAUGGCCGUUCUUA-GUUCGUGGA-GU
GAUUCGUCUGGUUA-AUUCCGUUAAACGAACGAGACCUCAGCC-UGCUAAAUAG--CAAU
AACAGGUCUGUGAUGCCCU-UAGAUGUCCUGGGC-CGC-ACGCGUGCUACACU-------
--------------------------------------GAAAGG-----------UGGAA
UUCCUAGUAA-GCGCACGUCACUAACGUG----CGUUGAUUACGUCCCUGCCCUUUGUAC
ACACCGCCCGUCGCUCCUACCA--------------------------------------
------------------------------------------------------------
--------------------------------AUUUAAG-CAUAUCACUAA-GCGCAGGA
AUUGAAA-UAACUAU---GAUUGCCUCAGU-AACGGCGAGUGAAGCGA-GAGACCGA---
-----------UAGCGAAC-AAGU-AAUGUGAAUGAAAGAUGAAAAG---UCUUGAAACA
CGGAACAAGGAG------------------------------------------------
UCACCCGAAA--GAUGGUGAAC-UA-CGCUUGGGUAGGAUGAA----GCCGGAAGA-AA-
UUCC-----UG--UUGGAGGUCCGAAACGGUACUGACGUGCAAAUCGU-UCGUCAAACUU
GAGUGUAGGGGCGAAAGACUAAUCGAACCAUCU-AGUAGCUGGUUCCCUCCGAAGUUUCU
CUC-AG-GAUAGCAAAGGUAAAGAU----AAAUGAUUAGAAGCAUAAGCA-G-AACUGGC
GAUGA-GGGAUGAACCUAACU---CUGAGUUAAGGUGCCAAACGUUGAUUCAUUUUGACA
GCAGGACGGUGGCCA-UGGAAG-UUGGAACCCGCUAAGGAGUGUGUAACAACUCA--CCU
GCCGAAUGAAU--UAGCCCCGAAAAUUA-GGGGGGCGUGAAGCUUU--GAGCGUGAGCCU
-GAGUAGAAAG-GCGUCUAGUGCAGAUCUUGGUGGUAGU----AGCAAUUAUAAG-GGAA
GUCGG-------CAAAU-UAGAU---C-UGUAACUUCGGGAAAAGUAUUGGCUCUAACUG
GAGCAGACCAC-GGGAAUCCGACUGUUUAAUUAAAACAAAGUGUUGUGAUG-GCCUUAGC
AGGUGUUGACACAACUUGAUUUCU-----GCCCAGUGCUCUGAAUGU----AAAAGUAAU
ACAAA--UUCAAGCAAGCGCGGGUAAACGGCGGGAGUAACU------AUGACUCUCUUAA
GGUAGCGAAAUGCCUCGUCAU--------------------------------CUAAUUA
GUGACGCGC----------------------------------------AUGAAUGGAUU
A---A--CGAGAUUCCCACUGUCCCUAUCUACUGUCUAGCGAACCCACAGCCAAGGGAAC
GGGCUUGGCAGAAUCAGCGGGGAAAGAAGACCCUGUUGAGCUU-GACUCUAGUC----CG
ACCUUC-----GUGAAAUGAACUGAUUGGUG---UAGUAG-----------AGGUGGGAG
AGGUGGGGA--GUUUGGCUGGGGCGG----------------------------------
--------------------------------------CA-CAUCU-G--CUAAACAAUA
ACGCAGG--UGUCCCAAGG-UA-AGCUCAAAGAGAACGGAAAUCUCUUGUUGA--CUAAA
AAGGGGAAA--GCUUGCUUGAU--U-UUUCGAUUU-UC-----AGUA-CGAA----UUCG
AACUGCGAAAGCAUGGCCUAUCGAUCCUUUUGAGG-------U--GUCAG-----AAAAG
UUACCACAGGGAUAACU-GGCUUGUGGCAGCCAAGCGUUCAUAGCGACGUUGCUUUUUGA
UCCUUCGAUGUCGGCUCUUCCUAUCAUUGCG-AA-GCAGAAUUCGCCAAG-UGUCGGAUU
GUUCACCCGCUAAUAGGGA---ACGUGAGCUGGGUUUAGACCGUCGUGAGACA-GGUUAG
UUUUACCCUACUGAGUA-CGA-GAGGAACA-------GUUGGUUCAGGUAUUUGG-GUAU
GGCUGAAAGCCUCAAAG---------------------------
;no comment
Onikusa_pr
-------------------GGGGGCAUUUGUA-UUCUGCCGUC-A--GAGGUGAAAUUCU
UAGAUUGGCGGAAGACAAACAGCUGCGAAAGCGUCUGCCAAGGACGUUUU----------
------------------------------------------------------------
------------------------------------------------------------
------------------------------------------------------------
------------------------------------------------------------
----------------------CAUUGAU-----CAA--GAACGAAA-GUAAGGGGAUCG
AAGACG-AUCAGAUACCGUCGUAGUCU--UU--ACUAUAAACGAUGAGGACUGGGGAUCG
GGCGGUC-------UGGGGGGAGU----------CGCAAGGCUGAAACUUAAAGGAA---
U-GACGGAAGGGCAUC-ACCG-GGUGUGGAGCCUGCGGCUUAAUUUG-ACUCAACA--CG
GGGAAACUU-ACCAGGUCCGGACAUAGUGAGGAUUGACAGA---UUGAGA-GCUCUUUCU
UGAU--UCUAUG-----GUU------GGUGGUGCAUGGCCGUUCUUA-GUUGGUGGA-GU
GAUCUGUCUGGUUA-AUUCCGUUAA-CGAGCGAGACCUGGGCG-UGCUAGCUAG--CAAU
AACAGGUCUGAGAUGCCCU-UAGAUGUUCUGGGC-CGC-ACGCGUGCUACACU-------
--------------------------------------GAAACG-----------AGGAA
UACCUUGUAA-GCGCGGGUCAUCAUCCCG----UGCUGAAUACGUCCCUGCCCUUUGUAC
ACACCGCCCGUCGCUCCUACCG--------------------------------------
------------------------------------------------------------
--------------------------------AUUUGGU-CAAACC--------------
--------------------------------------------UUAGGGAGACCGA---
-----------UAGCGAAC-AAGU-ACCGUGAGGGAAAGAUGAAAAG---UCUUGAAACA
CGGACCAAGGAG------------------------------------------------
UCACCCGAAA--GAUGGUGAAC-UA-UGCCGGAGUAGGGCAAA----GCCAGAGGA-AA-
CUC------UG--GUGGAGGCUCGUAGCGGUGCUGACGUGCAAAUCGC-UCGUCGAACUU
GGGUAUAGGGGCGAAAGACUAAUCGAACCAUCU-AGUAGCUGGUUUCCUCCGAAGUUUCU
CUC-AG-GAUAGCGGGGGUAAAG-C----GAAUGAUUAGCGUAUUAAGCA-G-AACUGGC
GAUAC-GGGAUGAACCGUAAG---CAUGGUUAAGGCGCCAAACGUUGAUUCAUCGAGACA
GCAGGACGGUGGCCA-UGGAAG-UCGGAAUCCGCCAAGGAGUGUGUAACAACUCA--CCU
GCCGAAUGAAU--UAGCCCUGAAAAUUA-GGAGGACGUGAAGUA-U--GCGUGCGAACGN
-GUAUCGAACG-AUCACUAGUGCAGAUCUUGGUGGUAGU----AGCAAAUAUAAG-GGAA
GUCGG-------CAAAU-UAGAC---C-CGUAACUUUGGGAAAAGGGUUGGCUCUAACUG
CAACGGGCAAA-GGGAAUCCGACUGUUUAAUUAAAACAAAGCAUUGCGAGGGCCGUGGC-
CGGUGAUGACGCAAUGUGAUUUCU-----GCUCAGUGCUCUGAAUGU----CAAAGUGAA
GAGA---UUCAAUCAAGCGCGGGUAAACAGCGGGAGUAACU------AUGACUCUCUUAA
GGUAGCCAAAUGCCUCGUCAU--------------------------------CUAAUUA
GUGACGCGC----------------------------------------AUGAAUGGAUU
A---A--CGAGAUUCCUACUGUCCCUAUCUGCU-UCUAGCGAAACCACAGCCGAGGGAAC
GGGCUCGGCGAAAUCGGCGGGGAAAGAAGACCCUGUUGAGCUU-GACUCUAUUC----UA
AUUUU------GUGAAGCAAGUUGGGAGGUG---UAGCAU-----------AGGUGGGAG
AGGAGGGGA--GUUUGGCUGGGGCGG----------------------------------
--------------------------------------CA-CAUCU-U--CUACAAGACA
ACGAAGG--UGUCCAAAGA-UA-AGCUCAGUGAGAACAGAAAUCUCACGUAGC--GCAAA
AGGGUAAAA--GCUUGUUUUAU--U-UU--GAUUU-UC-----AGUG-CGAG----UCGA
AAACGCGAAAGCGUGGCCUAUCGAUCCUUUCGAGG-------U--GUCAG-----AAAAG
U-----------------------------------------------------------
------------------------------------------------------------
------------------------------------------------------------
------------------------------------------------------------
--------------------------------------------
;no comment
Gelidiu_ca
-------------------GGGGGCAUUUGUA-UUCUGCCGUC-A--GAGGUGAAAUUCU
UAGAUUGGCGGAAGACAAACAGCUGCGAAAGCGUCUGCCAAGGACGUUU-----------
------------------------------------------------------------
------------------------------------------------------------
------------------------------------------------------------
------------------------------------------------------------
----------------------CAUUGAU-----CAA--GAACGAAA-GUAAGGGGAUCG
AAGACG-AUCAGAUACCGUCGUAGUCU--UU--ACUAUAAACGAUGAGGACUGGGGAUCG
GGCGGUC-------UGGGGGGAGUA-UGGU----CGCAAGGCUGAAACUUAAAGGAA---
UUGACGGAAGGGCAUC-ACCG-GGUGUGGAGCCUGCGGCUUAAUUUG-ACUCAACA--CG
GGGAAACUU-ACCAGGUCCGGACAUAGUGAGGAUUGACAGA---UUGA------------
------------------------------------------------------------
---CUGUCUGGUUA-AUUCCGUUAA-CGAGCGAGACCUGGGCG-UGCUAGCUAG--CAAU
AACAGGUCUGAGAUGCCCU-UAGAUGUUCUGGGC-CGC-ACGCGUGCUACACU-------
--------------------------------------GAAACG-----------AGGAA
UACCUUGUAA-GCGCGGGUCAUCAUCCCG----UGCUGAAUACGUCCCUGCCCUUUGUAC
ACACCGCCCGUCGCUCCUACCG--------------------------------------
------------------------------------------------------------
--------------------------------AUUUGGU-CAAACC--------------
--------------------------------------------UUAAGGAGACCGA---
-----------UAGCGAAC-AAGU-ACCGUGAGGGAAAGAUGAAAAG---UCUUGAAACA
CGGACCAAGGAG------------------------------------------------
UCACCCGAAA--GAUGGUGAAC-UA-UGCCGGAGUAGGGCAAA----GCCAGAGGA-AA-
CUC------UG--GUGGAGGCUCGUAGCGGUGCUGACGUGCAAAUCGC-UCGUCGAACUU
GGGUAUAGGGGCGAAAGACUAAUCGAACCAUCU-AGUAGCUGGUUUCCUCCGAAGUUUCU
CUC-AG-GAUAGCGGGGGUAAAG-C----GAAUGAUUAGCGUAUUAAGCA-G-AACUGGC
GAUAC-GGGAUGAACCGUAAG---CACGGUUAAGGCGCCAAACGUUGAUUCAUCGAGACA
GCAGGACGGUGGCCA-UGGAAG-UCGGAAUCCGCCAAGGAGUGUGUAACAACUCA--CCU
GCCGAAUGAAU--UAGCCCUGAAAAUUA-GGAGGACGUGAAGUA-U--GCGUGCGAACGU
-GUAUCGAACG-AUCACUAGUGCAGAUCUUGGUGGUAGU----AGCAAAUAUAAG-GGAA
GUCGG-------CAAAU-UAGAC---C-CGUAACUUUGGGAAAAGGGUUGGCUCUAACUG
CAACGGGCAAA-GGGAAUCCGACUGUUUAAUUAAAACAAAGCAUUGCGAGGGCCGUGGC-
CGGUGAUGACGCAAUGUGAUUUCU-----GCUCAGUGCUCUGAAUGU----CAAAGUGAA
GAGA---UUCAAUCAAGCGCGGGUAAACAGCGGGAGUAACU------AUGACUCUCUUAA
GGUAGCCAAAUGCCUCGUCAU--------------------------------CUAAUUA
GUGACGCGC----------------------------------------AUGAAUGGAUU
A---A--CGAGAUUCCUACUGUCCCUAUCUGCU-UCUAGCGAAACCACAGCCGAGGGAAC
GGGCUCGGCGAAAUCGGCGGGGAAAGAAGACCCUGUUGAGCUU-GACUCUAUUC----UA
AUUUU------GUGAAGCAAGUUGGGAGGUG---UAGCAU-----------AGGUGGGAG
AGGAGGGGA--GUUUGGCUGGGGCGG----------------------------------
--------------------------------------CA-CAUCU-U--CUACAAGACA
ACGAAGG--UGUCCAAAGA-UA-AGCUCAGUGAGAACAGAAAUCUCACGUAGC--GCAAA
AGGGUAAAA--GCUUGUUUUAU--U-UU--GAUUU-UC-----AGUG-CGAG----UCGA
AAACGCGAAAGCGUGGCCUAUCGAUCCUUUCGAGG-------U--GUCAG-----AAAAG
U-ACCACAGG--------------------------------------------------
------------------------------------------------------------
------------------------------------------------------------
------------------------------------------------------------
--------------------------------------------
;no comment
Drosoph_me
-------------------GGGGGCAUUAGUA-UUACGACGCG-A--GAGGUGAAAUUCU
UGGACCGUCGUAAGACUAACUUAAGCGAAAGCAUUUGCCAAAGAUGUUUU----------
------------------------------------------------------------
------------------------------------------------------------
------------------------------------------------------------
------------------------------------------------------------
----------------------CAUUAAU-----CAA--GAACGAAA-GUUAGAGGUUCG
AAGGCG-AUCAGAUACCGCCCUAGUUC--UA--ACCAUAAACGAUGCCAGCUAGCAAUUG
GGUGUUC-------CGGGGGAAGUA-UGGU----UGCAAAGCUGAAACUUAAAGGAA---
UUGACGGAAGGGCACC-ACCA-GGAGUGGAGCCUGCGGCUUAAUUUG-ACUCAACA--CG
GGAAAACUU-ACCAGGUC-GAACAUAAGUGUGUAAGACAGA---UUGAUA-GCUCUUUCU
CGAA--UCUAUG-----GGU------GGUGGUGCAUGGCCGUUCUUA-GUUCGUGGA-GU
GAUUUGUCUGGUUA-AUUCCGAUAA-CGAACGAGACUCAAAUA-UAUUAAAUAG--CAAU
AACAGGUCUGUGAUGCCCU-UAGAUGUCCUGGGC-UGC-ACGCGCGCUACAAU-------
--------------------------------------GAAACU-----------UGGAA
UUCCCAGUAA-GUGUGAGUCAUUAACUCG----CAUUGAUUACGUCCCUGCCCUUUGUAC
ACACCGCCCGUCGCUACUACCG--------------------------------------
------------------------------------------------------------
--------------------------------AUUUAAG-CAUAUUAAUUA-GGGGAGGA
AAAGAAACUAACAAG---GAUUUUCUUAGU-AGCGGCGAGCGAA----------------
----------------------------------------------G---UCUUGAAACA
CGGACCAAGGAG------------------------------------------------
UCACCCGAAA--GAUGGUGAAC-UA-UACUUGAUCAGGUUGAA----GUCAGGGGA-AA-
CCC------UG--AUGGAAGACCGAAACAGUUCUGACGUGCAAAUCGA-UUGUCAGAAUU
GAGUAUAGGGGCGAAAGACCAAUCGAACCAUCU-AGUAGCUGGUUCCUUCCGAAGUUUCC
CUC-AG-GAUAGCUGGGGUAAAG-C----GAAUGAUUAGAGGCCUAAGCA-G-AACUGGC
GCUGU-GGGAUGAACCAAACG---UAAUGUUACG-UGCCCAAAGUUGGUUGCUUAAAACA
GCAGGACGGUGAUCA-UGGAAG-UCGAAAUCCGCUAAGGAGUGUGUAACAACUCA--CCU
GCCGAAGCAAC--UAGCCCUUAAAAUUAGGAAGG-UACGAAGUGUU--UGGCGUAAGCCU
-GCAUGGA-CU-GCCAUUGGUACAGAUCUUGGUGGUAGU----AGCAAAUAUAAG-GGAA
GUCGG-------CAAAU-UAGAU---C-CGUAACUUCGGGAUAAGGAUUGGCUCUAACUG
GCACGGACUUG-GGGAAUCCGACUGUCUAAUUAAAACAAAGCAUUGUGAUGGCCCUAG-C
GGGUGUUGACACAAUGUGAUUUCU-----GCCCAGUGCUCUGAAUGU----CAAAGUGAA
GAAA---UUCAAGUAAGCGCGGGUCAACGGCGGGAGUAACU------AUGACUCUCUUAA
GGUAGCCAAAUGCCUCGUCAU--------------------------------CUAAUUA
GUGACGCGC----------------------------------------AUGAAUGGAUU
A---A--CGAGAUUCCUACUGUCCCUAUCUACUAUCUAGCGAAACCACAGCCAAGGGAAC
GGGCUUGGAAUAAUUAGCGGGGAAAGAAGACCCUUUUGAGCUU-GACUCUAAUC----UG
GCAGU------GUAAGGAGACAUAAGAGGUG---UAGAAU-----------AAGUGGGAG
AGGUAGGGA--GUUUGACUGGGGCGG----------------------------------
--------------------------------------UA-CAUCU-C--UCAAAUAAUA
ACGGAGG--UGUCCCAAGG-CC-AGCUCAGUGCGGACAGAAACCACACAUAGA--GCAAA
AGGGCAAAU--GCUGACUUGAU--C-UC--GGUGU-UC-----AGUA-CACA----CAGG
GACAGCAAAAGCUCGGCCUAUCGAUCCUUUUGAGG-------U--GUCAG-----AAAAG
UUACCAUAGGGAUAACU-GGCUUGUGGCGGCCAAGCGUUCAUAGCGACGUCGCUUUUUGA
UCCUUCGAUGUCGGCUCUUCCUAUCAUUGUG-AA-GCAAAAUUCACCAAG-CGUUGGAUU
GUUCACCCAUGCA-AGGGA---ACGUGAGCUGGGUUUAGACCGUCGUGAGACA-GGUUAG
UUUUACCCUACUAAGUA-CGA-GAGGAACCC------GCAGGUACGGACCAAUGG-UUAU
GCCUGAACGCCUCUAAG---------------------------
;no comment
Caenorh_el
-------------------GGGGGCAUUCGUA-UCAUUACGCG-A--GAGGUGAAAUUCG
UGGACCGUAGUGAGACGCCCAACAGCGAAAGCAUUUGCCAAGAAUGUCUU----------
------------------------------------------------------------
------------------------------------------------------------
------------------------------------------------------------
------------------------------------------------------------
----------------------CAUUAAU-----CAA--GAACGAAA-GUCAGAGGUUCG
AAGGCG-AUUAGAUACCGCCCUAGUUC--UG--ACCGUAAACGAUGCCAUCUCGCGAUUC
GGAGGUC-------CGGGGGUAGUA-UGGU----UGCAAAGCUGAAACUUAAAGAAA---
UUGACGGAAGGGCACC-ACAA-GGCGUGGAGCUUGCGGCUUAAUUUG-ACUCAACA--CG
GGAAAACUC-ACCCGGUCCGGACACCAUUAGGACUGACAGA---UUGAAA-GCUCUUUCU
CGAU--UUGGUG-----GUU------GGUGGUGCAUGGCCGUUCUUA-GUUGGUGGA-GU
GAUUUGUCUGGUUU-AUUCCGAUAA-CGAGCGAGACUCUAGCC-UGCUAAAUAG--CGAU
AACAGGUCUGUGAUGCCCU-UAGAUGUCCGGGGC-UGC-ACGCGUGCUACACU-------
--------------------------------------GGAACG-----------AGGAA
UGCCUAGUAA-GUGUGAGUCAUCAGCUCA----CGUUGAUUACGUCCCUGCCCUUUGUAC
ACACCGCCCGUCGCUAUCCGGG--------------------------------------
------------------------------------------------------------
--------------------------------ACUUAAG-CAUAUCAUUUA-GCGGAGGA
AAAGAAACUAAAAAG---GAUUCCCUUAGU-AACGGCGAGUGAA----------------
----------------------------------------------G---UCUUGAAACA
CGGAUUGCGGAG------------------------------------------------
UGACCCGAAA--GAUGGUGAAC-UA-UGCCUGAGCAGGAUGAA----GCCAGAGGA-AA-
CUC------UG--GUGGAAGUCCGUAUCGGUUCUGACGUGCAAAUCGA-UCGAUAGACUU
GGGUAUAGGGGCGAAAGACUAAUCGAACCAUCU-AGUAGCUGGUUCCUUCCGAAGUUUCC
CUC-AG-GAUAGCUGGGGUAAAG-C----UAAUGAUUAGAGGCCUAAGCA-G-AACUGGC
GCUGU-GGGAUGAACCAAACG---UGGAGUUAAGGUGCCUAACGUUGGUUGAUAUUGACA
GCAGGACGGUGGCCA-UGGAAG-UCGGUAUCCGCUAAGGAGUGUGUAACAACUCA--CCU
GCCGAAUCAAC--UAGCCCUGAAAAUCGUGAAGGCUAUGA----------GCGUAGGCUC
-GGCUGGA-CU-UCCGUCAGUGCAGAUCGUAAUGGUAGU----AGCAAAUAUAAG-GGAA
GUCGG-------CAAAC-UAGAU---C-CGUAACUUCGGGAAAAGGAUUGGCUCCAACCG
GUACGGACUCA-GGGAAUCCGACUGUCUAAUUAAAACAGAGGUGACAGAUGGUCCUUG-C
GGACGUUGACUGUCACUGAUUUCU-----GCCCAGUGCUCUGAAUGU----UAAAUCGUA
GUAA---UUCGAGUAAGCGCGGGUAAACGGCGGGAGUAACU------AUGACUCUCUUAA
GGUAGCCAAAUGCCUCGUCAU--------------------------------UUAAUUG
UUGACGCGC----------------------------------------AUGAAUGGAUU
A---A--CGAGAUUCCUACUGUCCCUAACUACUUUCUAGCGAAACCACAGCCAAGGGAAC
GGGCUUGGCAAAAAUAGCGGGGAAAGAAGACCCUGUUGAGCUU-GACUCUAGUU----UG
ACAUU------GUGAAGAGUCAUGAGAGGUG---UAGCAU-----------AGGUGGGAG
AAGCGGGGA--GUUUGACUGGGGCGG----------------------------------
--------------------------------------UA-CAUCU-A--UCAAAUCGUA
ACGUAGG--UGUCCUAAGG-CG-AGCUCAGAGAGGACGGAAACCUCUCGUAGA--GCAAA
AGGGCAAAA--GCUUGCUUGAU--C-UU--GACUU-UC-----AGUA-CGAG----UACA
GACCGCGAAAGCGUGGCCUAUCGAUCCUUUUGAGG-------U--GUCAG-----AAAAG
UUACCACAGGGAUAACU-GGCUUGUGGCAGCCAAGCGUCCAUAGCGACGUUGCUUUUUGA
UCCUUCGAUGUCGGCUCUUCCUAUCAUUGCG-AA-GCAGAAUUCGCCAAG-CGUUGGAUU
GUUCACCCACUAAUAGGGA---ACGUGAGCUGGGUUUAGACCGUCGUGAGACA-GGUUAG
UUUUACCCUACUGAGUA-CGA-GAGGAACA-------GCGGGUUCAAACAUUUGG-UUAU
AACUGAACGCCUCUAAG---------------------------
;no comment
Plasmod_fa
-------------------GGGGACAUUCGUA-UUCAGAUGUC-A--GAGGUGAAAUUCU
UAGAUUUUCUGGAGACGAACAACUGCGAAAGCAUUUGUCUAAAAUACUUC----------
------------------------------------------------------------
------------------------------------------------------------
------------------------------------------------------------
------------------------------------------------------------
----------------------CAUUAAU-----CAA--GAACGAAA-GUUAAGGGAGUG
AAGACG-AUCAGAUACCGUCGUAAUCU--UA--ACCAUAAACUAUGCCGACUAGGUGUUG
GAUGAUC-------UGGGGCGAGUA-UUCG----CGCAAGCGAGAAAGUUAAAAGAA---
UUGACGGAAGGGCACC-ACCA-GGCGUGGAGCUUGCGGCUUAAUUUG-ACUCAACA--CG
GGGAAACUC-ACUAGUUUAAGACAAGAGUAGGAUUGACAGA---UUAAUA-GCUCUUUCU
UGAU--UUCUUG-----GAU------GGUGAUGCAUGGCCGUUUUUA-GUUCGUGAAUAU
GAUUUGUCUGGUUA-AUUCCGAUAA-CGAACGAGAUCUUAACC-UGCUAAUUAG--CAAC
AACAGGUCUGUGAUGUCCU-UAGAUGAACUAGGC-UGC-ACGCGUGCUACACU-------
--------------------------------------GAAACG-----------AGGAA
UGCCUAGUAA-GCAUGAUUCAUCAGAUUG----UGCUGACUACGUCCCUGCCCUUUGUAC
ACACCGCCCGUCGCUCCUACCG--------------------------------------
------------------------------------------------------------
--------------------------------AUUUAAG-CAUAUAAUUAA-GCGGAAGA
AAAGAAAAUAACUAU---GAUUCCUUUAGU-AACGGCGAGUGAA----------------
----------------------------------------------G---UCUUGAAACA
CGGACCAAGGAG------------------------------------------------
UCACCCGAGA--GGCUUUGAAC-UA-AGCGUGAUGAGAUUGAA----GUCAGACGA-AA-
GUC------UG--AUGGAGGAUCGAGUUGAUACUGACGUGCAAAUCGU-UCAUUUCAAUC
ACGUUUAGGGGCGAAAGACUAAUCGAAAAGCCU-AUUAGCUGGUUAUUUUCGAAAGAUCU
CUC-AG-GAUCGCUGGGGUAGAG-A----UAAUGAUUAGAGGAAUAAGCA-G-AACUGGC
GAUGA-GGGAUGCUCCUAACG---CUUGGAUAAGGUGCCUAAAGUUGGUUCAUAAUGACA
GUAGGACGGUGGUCA-UGGAAG-UCGAAAUCCGCUAAGGAGUGUGUAACAACUCA--CCU
ACCGAAUGAAC--UAGCCCUGAAAAU---------CGUGAAGCGAA--AUACGUGAGUUU
-UCGUGGAAAU-CUCCCUAGUGCAGAUCUUGGUGGAAGU----AGCAACUAUAAG-GGAA
GUCGG-------CAAAAAUAGAU---C-CGUAACUUCGGGAAAAGGAUUGGCUCUAACUG
AAACGGACAAG-GGGAAUCCGACUGUUUAAUUAAAACAUAGCAUUGUGAAAAGCCACAAC
UGGUAUUAACACAAUGUGAUUUCU-----GCCCAGUGCUUUGAAUGU----CAACUUGAU
GAAA---UUCAAUCAAGCGCAGGUAAACGGCGGGAGUAACU------AUGACUCUCUUAA
GGUAGCCAAAUGCCUCGUCAU--------------------------------CUAAUUA
GUGACGCGC----------------------------------------AUGAAUGGAUU
A---A--CGAGAUUCCCACUGUCCCUACUUGCUAUCUAGCGAAACCACAGCCAAGGGAAC
GGGCUUGGCAAAAUCAGCGGGGAAAGAAGACCCUGUUGAGCUU-UACUCUAGUC----UG
GCUUU------GUGAAACGACUUAAGAGGUG---UAGCAU-----------AAGUGGGAG
AGGUGGGGA--GUUUGACUGGGGCGG----------------------------------
--------------------------------------UA-CAUCU-G--UUAAAUAUUA
ACGCAGA--UGUCCAAAGA-CA-AGCUCAAAGAGAACAGAAAUCUCUUGUAGA--CUAAA
AGGGGAAAA--GCUUGUUUGAU--U-UC--UAUUU-UC-----AGAA-CAAG----UAGA
AAACGUGAAAGCGUGGCCUAUCGAUCCUUUAGAGG-------U--GUCUG-----AAAAG
UUACCACAGGGAUAACU-GGCUUGUGGCUGCCAAGCGCUCCUAGCGACGUAGCUUUUUGA
UCCUUCGAUGUCGGCUCUUCCUAUCAUUGGG-AC-GCAGAAGUCUCAAAG-UGUCGGAUU
GUUCACCCGCUAAUAGGGA---ACGUGAGCUGGGUUUAGACCGUCGUGAGACA-GGUUAG
UUUUACCCUACUGGGUA-CGA-GAGGAUUA-------GUUGGUUCAGACAAUUGG-UAAU
GGCUGAACGCCUCUUAA---------------------------
;no comment
Girardi_ti
-------------------GGGGGCAUAUGUA-UGGUGGUGCU-A--GAGGUGAAAUUCU
UAGAUCAUCACCAGACAAACAACUGCGAAAGCAUUUGCCAAGAAUGUUUU----------
------------------------------------------------------------
------------------------------------------------------------
------------------------------------------------------------
------------------------------------------------------------
----------------------CAUUAAU-----CAA--GAACGAAA-GUCAGAGGAUCG
AAGACG-AUCAGAUACCGUCCUAGUUC--UG--ACCAUAAACUAUGCCAACUGACAGUUC
GCGAAUC-------CGGGGGAAGUA-UGGU----UGCAAAGCUGAAACUUAAAGGAA---
UUGACGGAAGGGCACC-ACCA-GGAGUGGAGCCUGCGGCUUAAUUUG-ACUCAACA--CG
GGAAAUCUC-ACCCGGUCCGGACACUGUGAGGAUUGACAGA---UUGAUA-GCUCUUUCU
UGAU--UCGGUG-----GGU------GGUGGUGCAUGGCCGUUCUUA-GUUGGUGGA-GC
GAUUUGUCUGGUUA-AUUCCGUUAA-CGAACGAGACUCUCACC-UGCUAAAUAG--CAAU
AACAGGUCUGUGAUGCCCU-UAGAUGUCCGGGGC-CGC-ACGCGCGCUACAAU-------
--------------------------------------GGAACG-----------AGGAA
UUCCUAGUAA-GCGCAAGUCACUAGCUUG----CGCUGAUUACGUCCCUGCCCUUUGUAC
ACACCGCCCGUCGCUACUACCG--------------------------------------
------------------------------------------------------------
--------------------------------AU--------------------------
------------------------------------------------------------
-----------------------U-AUUG---------GUUG----G---UCUUGAAACA
CGGACCAAGGAG------------------------------------------------
UUACCCGAAA--GAUGGUGAAC-UA-UGCUUGUGCAGGUUGAA----GUCAGAGGA-AA-
CUC------UG--AUGGAGGACCGCCGCGGUUCUGACGUGCAAAUCGA-UCGUCGGACAU
GAGUAUAGGGGCGAAAGACUAAUCGAACCAUCU-AGUAGCUGGUUCCUUCCGAAGUUUCC
CUC-AG-GAUAGCUGGGGUAAAG-C----GAAUGAUUAGAAGUAUAAGCA-G-AACUGGC
GAUGU-GGGAUGAACCAAACA---UCCGGUUAAGGUGCCUAACGUUGGUUGAUAAAGACA
GCAGGACGGUGGACA-UGGAAG-UCGUCAUCCGCUAAGGAGUGUGUAACAACUCA--CCU
GCCGAAUCAAC--AAGCCCUGAAAAUUA-GGAAGGUGCGAAGCAUU--AG-CGUGAGUUG
-GUGUGGA-CG-GUCACGGGUACAGAUCUUGGUAGUAGU----AGCAAUUAUAAG-GGAA
GUCGG-------CAAAU-UAGAU---C-CGUACCUUCGGUAAAAGGAUUGGCUCUAACUG
GCAUGGACUAG-AGGAAUCCGACUGUCUAAUUAAAACAAAGCAUUGCGAUGGCUGGUGAA
CGGCUUUGACGCAAUGUGAUUUCU-----GCCCAGUGCCAUGAAUGU----CAAUGUGAA
GAAA---UUCAAUCAAGCGCUGGUUAACGGCGGGAGUAACU------AUGACUCUCUUCA
GGUAGCCAAAUGCCUCGUCAU--------------------------------CUAAUUA
GUGACGUGC----------------------------------------AUGAAUGGAUU
A---A--CGAGAUUCCUACUGUCCCUAUCUACUAUCUAGCGAAACUACAGCCAAGGGAAC
GGGCUUGGAAUGUAUAGCGGGGAAAGAAGACCCUGUUGAGCUU-GACUCUAGUC----CG
ACUUU------GUGAGGAAACAUUAAAGGUG---UAGUAU-----------AAGUGGGAG
AGGUGGGGA--GUUUGACUGGGGCGG----------------------------------
--------------------------------------UA-CAUCU-G--UCAAAUGGUA
ACGCAGA--UGUCCCAAGG-UG-AGCUCAACCAGGACAGAAACCUGGUGUGGA--CCAAA
AGGGGAAAA--GCUCACUUGAU--U-UU--GAUUU-UC-----AGUA-CGAA----UACA
GACCGUGAAAGCGCGGCCUAUCGAUCCUUUUGAGG-------U--GUCAG-----AAAAG
UUACCACAGGGAUAACU-GGCUUGUGGCGGCCAAGCGUUCAUAGCGACGUCGCUUUUUGA
UCCUUCGAUGUCGGCUCUUCCUAUCAUUGUG-AA-GCAGAAUUCACAAAG-CGUUGGAUU
GUUCACCCACCAAUAGGGA---ACGUGAGCUGGGUUUAGACCGUCGUGAGACA-GGUUAG
UUUUACCCUACUAAGUA-CGA-GAGGAACC-------GCAGAUUCGGAUCACUGG-----
--------------------------------------------
;no comment
Entamoe_hi
-------------------GGGGUGAUUCAGA-AAAUAACGGG-A--GAGGUGAAAAUCC
AUGAUCGCUAUAAGAUGCACGAGAGCGAAAGCAUUUCACUCAACUGUGUC----------
------------------------------------------------------------
------------------------------------------------------------
------------------------------------------------------------
------------------------------------------------------------
----------------------CAUUAAU-----CAA--GAACGAAA-GUUAGGGGAUCG
AAGACG-AUCAGAUACCGUCGUAGUCC--UA--ACUAUAAACGAUGUCAACCAAGGAUUG
GAUGAUU-------CAGGGGGAGUA-UGGU----CACAAGGCUGAAACUUAAAGGAA---
UUGACGGAAGGGCAC--ACCA-GGAGUGGAGCCUGCGGCUUAAUUUG-ACUCAACA--CG
GGAAAACUU-ACCAAGACCGAACAGUAGAAGGAAUGACAGA---UUAAGA-GUUCUUUCA
UGAU--UUAUUG-----GGU------AGUGGUGCAUGGCCGUUCUUA-GUUGGUGGA-GU
GAUUUGUCAGGUUA-AUUCCGGUAA-CGAACGAGACUGAAACC-UAUUAAUUAG--CAAU
AACAGGUCUGUGAUGCCCU-UAGACAUCUUGGGC-CGC-ACGCGCGCUACAAU-------
--------------------------------------GGAACG-----------AGGAA
UUCCUUGUAA-UAUCGAGUCAUUAACUCG----AGAUGAAUACGUCCCUGCCCUUUGUAC
ACACCGCCCGUCGCUCCUACCG--------------------------------------
------------------------------------------------------------
--------------------------------AUUUAAG-CAUAUCAAUAA-GGGAAGGA
AGAAAAAAUAACAAU---GAU---------------------------------------
--------------------------------------------------UUCUUAAGUA
AUGGCGAAUGAA------------------------------------------------
--ACCCGAAA--GAUGGUGAAC-UA-UACUUGAACGGAUUGAA----GCC-GAAGA-AA-
CUU------UG--GUGGAAGAUUCACGCAGUGUUAACGUGCAAAUUAC-UUGUCAUAUUU
GAGUAUAGGGGCGAAAGACUCAUCGAACUAUCU-AGUAGCUGGUUCCACCUGAAUAUUCC
CUU-AG-GAAGGUCAAGGUAAAG-A----UAAUGAUUAGGUGUAUAAGCA-G-GACUGGC
GAUGC-GGGAUGAACCGAACG---UCGAGAUAAAGUGCCAAAAAUUCAUUCAUAUUGACA
AUAGGACGGUGGCCA-UGGAAG-UCGGAAACCGCUAAGGAAUGUGUAACAACUCA--CCU
AUCGAAUGAAU--GAGUCCUGAAAAUAA----CGAUUUAAAGU------------AAUUU
-AGAUUGAACU-GUCCUUAGUGCAGAUCUUGGUGGUAGU----AGCAAAUAUAAG-GGAA
GUCGG-------CAACA-UAGCU---C-UGUAAGUUAGCAAGAAAGAGUAGCUCUAACU-
UUAAAGGUUAG-GGGAAUCCGACUGUUUAAUAAAAACAUAGCAUUCUGAUAAAUCUAAAA
GGUUCAUUACAGAAUGUGAUUUCU-----GCCCAGUGCUCUGAAUGU----CAAGGUAAU
GAAA---UUUACUUAAGCGCGGGUUAACGGCGGGAGUAACU------AUGACUCUCUUAA
GGUAGCCAAAUGCCUCGUCAU--------------------------------CUAAUUA
GUGACGCGC----------------------------------------AUGAAUGGAUC
A---C--CGUGAUUCCCACUGUCCCUAUCUGCAAUCUAGUGAAACCACAGUCAAGGGAAC
GGGCUUGAUUGGAACGGCGGGGAAAGAAGACCCUGUUGAGCUU-GACUCUAAUU----UA
UCAU-------GUGAAAUCGAUUUUUUGGUA---UAGGCU-----------AGGUGGGAG
AGACGGGGA--GUUUGGCUGGGGCGG----------------------------------
--------------------------------------CA-CAUCU-G--UUACAAGAUA
ACGCAGG--UGUCCAAAGA-UG-AACUCAAUGAGGACAGAAACCUCAUGUAGA--AUAUA
AGGGUAUAA--GUUCAUUUGAU--U-AU--UGAUU-CC-----AGUA-CAAU----CAAU
AACUCUGAAAUGAUGGCCUAACGAUCCCUAAGGGG-------U--GUCAG-----AAAAG
UUACCACAGGGAUAACU-GGCUUGUGGCAGCCAAGCGCUCAUAGCGACGUUGCUUUUUGA
UCCUUCGAUGUCGGCUCUUCCUAUCCAUUUC-AA-GCAGAAUUGAAAAAA-GGUAUGAUU
GUUCACCAUUUAAUAGGGA---ACGUGAGCUGGGUUUAGACCGUCGUGAGACA-GGUUAG
UUUUACCCUACCGAGUA-CGA-GAGGAACC-------GUUGUGUCACGCCACUGG-UAAU
GGCUGAAAGCCUCUCAA---------------------------
;no comment
Trypano_cr
-------------------GGGGGAGAACGUA-CUGGUGCGUC-A--GAGGUGAAAUUCU
UAGACCGCACCAAGACGAACUACAGCGAAGGCAUUCUUCAAGGAUACCUU----------
------------------------------------------------------------
------------------------------------------------------------
------------------------------------------------------------
------------------------------------------------------------
----------------------CCUCAAU-----CAA--GAACCAAA-GUGUGGGGAUCG
AAGAUG-AUUAGAGACCAUUGUAGUCC--AC--ACUGCAAACGAUGACACCCAUGAAUUG
GGGAGUC-------AGGGGGGAGUA-CGUU----CGCAAGAGUGAAACUUAAAGAAA---
UUGACGGAAUGGCACC-ACAA-GACGUGGAGCGUGCGGUUUAAUUUG-ACUCAACA--CG
GGGAACUUU-ACCAGAUCCGGACAGGGUGAGGAUUGACAGA---UUGAGU-GUUCUUUCU
CGAU--CCCCUG-----AAU------GGUGGUGCAUGGCCGCUUUUG-GUCGGUGGA-GU
GAUUUGUUUGGUUG-AUUCCGUCAA-CGGACGAGAUCCAAGC--UGCCCAGUAG--CAAC
AGCAGGUCUGUGAUGCUCC-UCAAUGUUCUGGGC-GAC-ACGCGCACUACAAU-------
--------------------------------------GUAACG-----------AGGAA
UGUCUCGUAG-GCGCAGCUCAUCAAACUG----UGCCGAUUACGUCCCUGCCAUUUGUAC
ACACCGCCCGUCGUUGUUUCCG--------------------------------------
------------------------------------------------------------
--------------------------------AUUUAAG-CAUAUUACUAA-GCGGAGGA
AAAGAAAACAACCGU---GAUUCUCUCAGUCAGCGGCGAGCGAA----------------
----------------------------------------------G---UCUUGAAACA
CGGACCAAGGAG------------------------------------------------
UCACCCGAAA--GGUGGUGAAC-UA-UGCCUGAACAAGGUGAA----GCCCGGGGA-AA-
CUC------GG--GUGGAGGCCUGUAGCGAUGCUGACGUGCAAAUCGC-UCGCAUGAUUU
GGGUAUCGGAGCGAAAGACUCAUCGAACCACCU-AGUAGCUGGUUCACAUCGAAGUUUCC
CUC-AG-GAUAGCUGGGGUAAAG-C----AAAUGAUUAGAGGCAUAAGCG-G-AGCAGGC
GAUGC-GGAAUGAACCGCUUA---GG-AUAUGUGGCGUCAAAAGUUGGUGGAUAGGGACA
GUUGGACGGUGGCCA-UGGAAG-UCGGCAUCCGCUAAGGAGUGUGUAACAACUCA--CCA
ACCGAAUCCAC--CGGCCCCGAAAAUAG-AUGUGGCGUGAAGCUGA--UGGCGUGAGCCU
-CAGAUGGACA-GCCUCUAGUGCAGAUCUUGGUUGGCGU----AGCAAAGAUCAG-GGAA
GUCGG-------CAAAA-UAGAU---G-CGUAAGUUCGCAAGAAGCAUUGGCUCUAACUG
CUUACGGC--G-GGGAAUCCAACUGUAUAAUUAAAACAUAGGUUUGUGAUGCAUCCAAGU
GGUGUAUGUCGCAAACUGAUUUCU-----GCCCAGUGCUCUGAAUGU----CAACGUGAC
GAGA---UUCACCGACGCGCGGGUAAACGGCGGGAGUAACU------AUGACUCUCUUAA
GGUAGCCAAAUGCCUCGUCUU--------------------------------CCAAUUA
GAGACGCGC----------------------------------------AUGAAUGGAUU
A---A--UGAGAUUCCCUCUGUCCCGAGUUACUAUCUAGCGAAACGACAGUCAAGGGAAC
GGACUUGAAGGGCUAAGCGGGGAAAGAAGACCCUGUUGAGUUU-GACUCCAGUC----UG
GCUCU------GUGCGGCGACAUCUGAGGUG---UAGUAU-----------AGGUGGAAG
AGAUGGGGA--GUUUGGCUGGGGCGG----------------------------------
--------------------------------------CA-UAUCU-G--UUACACGACA
ACGCAGG--UGUCCUAAGG-CG-AGCUCAGUGGGAACAGAAAUCUCACGUAGA--ACACA
AGCGUAAAA--GCUUGCUUGAU--U-AA-CGAUUU-CC-----AGUA-CGAA----UCGA
GACUGCGAAAGCAAGGCC-AGCGAUCCUUUGGAGG-------U--GUCAG-----AAUAA
UUACCACAGGGAUAACU-GGCUUGUGGCGGCCAAGCGUUCAUAGCGACGUCGCUUUUUGA
UCCUUCGAUGUCGGCUCUUCCUAACCUAGCG-CC-GCAGAAGACGCUAAG-GGUUGGAUU
GUUCACCCACUGACAGGGA---ACGUGAGCUGGGUUUAGACCGUCGUGAGACA-GGUUGG
UUUUACCCUACUAAAGC-GGA-AGCCGGUCG------UUU----CUGG--GCUGG-UACU
--UGGUACGGUCACCAC---------------------------
;no comment
Trypano_br
-------------------GGGGGAGAACGUA-CUGGUGCGUC-A--GAGGUGAAAUUCU
UAGACCGCACCAAGACGAACUACAGCGAAGGCAUUCUUCAAGGAUACCUU----------
------------------------------------------------------------
------------------------------------------------------------
------------------------------------------------------------
------------------------------------------------------------
----------------------CCUCAAU-----CAA--GAACCAAA-GUGUGGGGAUCA
AAGAUG-AUUAGAGACCAUUGUAGUCC--AC--ACUGCAAACCAUGACACCCAUGAAUUG
GGGAAUC-------AGGGGGGAGUA-CGUU----CGCAAGAGUGAAACUUAAAGAAA---
UUGACGGAAUGGCACC-ACAA-GACGUGGAGCGUGCGGUUUAAUUUG-ACUCAACA--CG
GGGAACUUU-ACCAGAUCCGGACAGGGUGAGGAUUGACAGA---UGGAGU-GUUCUUUCU
CGAU--CCCCUG-----AAU------GGUGGUGCAUGGCCGCUUUUG-GUCGGUGGA-GU
GAUUUGUUUGGUUG-AUUCCGUCAA-CGGACGAGAUCCAAGC--UGCCCAGUAG--CAAC
AGCAGGUCUGUGAUGCUCC-UCAAUGUUCUGGGC-GAC-ACGCGCACUACAAU-------
--------------------------------------GUAACG-----------AGGAA
UGUCUCGUAG-GCGCAGCUCAUCAAACUG----UGCCGAUUACGUCCCUGCCAUUUGUAC
ACACCGCCCGUCGUUGUUUCCG--------------------------------------
------------------------------------------------------------
--------------------------------AUUUAAG-CAUAUUACUCA-GCGGAGGA
AAAGAAAACAACCGU---GAUUCUCUCAGUCAGCGGCGAGCGAA----------------
----------------------------------------------G---UCUUGAAACA
CGGACCAAGGAG------------------------------------------------
UCACCCGAAA--GGUGGUGAAC-UA-UGCCUGAACAAGGUGAA----GCCCGGGGA-AA-
CCC------CG--GUGGAGGCCUGUAGCGAUGCUGACGUGCAAAUCGC-UCGUACGAUUU
GGGUAUCGGAGCGAAAGACUCAUCGAACCACCU-AGUAGCUGGUUCACGUCGAAGUUUCC
CUC-AG-GAUAGCUGGGGUAAAG-C----AAAUGAUUAGAGGCAUAAGCG-G-AGCAGGC
GAUGC-GGAAUGAACCGCUUA---GGGAUAUGUGGCGUCAAAAGUUGGUGGAUAGGGACA
GUUGGACGGUGGCCA-UGGAAG-UCGGCAUCCGCUAAGGAGUGUGUAACAACUCA--CCA
ACCGAAUCCAC--CGGCCCCGAAAAUAG-ACGUGGCGUGAAGCCGA--UGGCGCGAGCCU
-CGGAUGGACC-GCCUCUAGUGCAGAUCUUGGUUGGCGU----AGCAAAGAUCAG-GGAA
GUCGG-------CAAAA-UAGAU---G-CGUAAGUUCGCAAGAAGCAUUGGCUCUAACUG
CUUACGGC--G-GGGAAUCCAACUGUAUAAUUAAAACAUAGGUUUGUGAUGCAUCCAAGU
GGUGUAUGUCGCAAACUGAUUUCU-----GCCCAGUGCUCUGAAUGU----CAACG----
-AGA---UUCACCGACGCGCGGGUAAACGGCGGGAGUAACU------AUGACUCUCUUAA
GGUAGCCAAAUGCCUCGUCUU--------------------------------CCAAUUA
GAGACGCGC----------------------------------------AUGAAUGGAUU
A---A--UGAGAUUCCCUCUGUCCCGAGUUACUAUCUAGCGAAACGACAGUCAAGGGAAC
GGACUUGAAGGGCUAAGCGGGGAAAGAAGACCCUGUUGAGUUU-GACUCCAGUC----UG
GCUCU------GUGCGGCGACUUUGGAGGUG---UAGUAU-----------AGGUGGAAG
AGAUGGGGA--GUUUGGCUGGGGCGG----------------------------------
--------------------------------------CA-UAUCU-G--UUACACGACA
ACGCAGG--UGUCCUAAGG-CG-AGCUCAGUGGGAACAGAAAUCUCACGUGGA--ACACA
AGCGUAAAU--GCUUGCUUGAU--U-AA-CGAUUU-CC-----AGUA-CGAA----UCGA
GACUGCGAAAGCAAGGCC-AGCGAUCCUUUGGAGG-------U--GUCAG-----AAUAA
UUACCACAGGGAUAACU-GGCUUGUGGCGGCCAAGCGUUCAUAGCGACGUCGCUUUUUGA
UCCUUCGAUGUCGGCUCUUCCUAACCUAGCG-CC-GCAGAAGACGCUAAG-GGUUGGAUU
GUUCACCCACUGACAGGGA---ACGUGAGCUGGGUUUAGACCGUCGUGAGACA-GGUUGG
UUUUACCCUACUAAAGC-GGA-GGCAGUCCG------UUUUUUUCUGG--GUCUG-UAUU
AAUAAUAUUAUUAUUAU---------------------------
;no comment
Dictyos_di
-----------------------------AUA-UUGGUGGGCG-A--GAGGUGAAAUUCG
UUGACCCUAUCAAGAUGAACUUCUGCGAAAGCAUUCACCAAAUACUUCCC----------
------------------------------------------------------------
------------------------------------------------------------
------------------------------------------------------------
------------------------------------------------------------
----------------------CAUUAAU-----CAA--GAACGAAA-GUUUGGGGAUCG
AAGACG-AUCAGAUACCGUCGUAGUCC--AA--ACUAUAAACUAUGUCGACCAGGGAUCG
GUUAAUC-------CGGGGGGAGUA-UGGU----CGCAAGUCUGAAACUUAAAGGAA---
UUGACGGAAGGGCAC--ACAAUGGAGUGGAGCCUGCGGCUUAAUUUG-ACUCAACU--CG
GGAAAACUU-ACCAAGCUAAGAUAUAGUAAGGAUUGACAGA---CUAAAA-GAUCUUUCA
UGAU--UCUAUA-----AGU------GGUGGUGCAUGGUCGUUCUUA-GUUGGUGGA-GC
GAUUUGUCUGGUCA-AUUCCGAUAA-CGGACGAGACCUCGACC-UGCUAACUAG--CAAU
AACAGGUCUGUGAUGCCCU-UAGAUACCUUGGGC-CGC-ACGCGCGCUACAAU-------
--------------------------------------GUAACG-----------AGGAA
UUCCUUGUAA-GCGUAAGUCAUUACCUUA----UGCUGAAUAUGUCCCUGCCCUUUGUAC
ACACCGCCCGUCGCUCCUACCG--------------------------------------
------------------------------------------------------------
--------------------------------AUUUAAG-CAUAUCAGUAA-GCGGAGGA
AAAGAAACCAACUAG---GAUUCCGUCAGU-AACGGCGAGUGAA----------------
----------------------------------------------G---UCUUGAAACA
CGGAUCAAGGAG------------------------------------------------
GCACCCGAAA--GGUUGUGAAC-UA-UGCCUGAGGAAGGCGAA----GUCAGGGGA-AA-
CUC------UG--AUGGAAACUUGUCGCAAUGCUGACGUGCAAAUCGC-UUGUCUAACUU
GGGUAUAGGGGCGAAAGACUAAUCGAACAACCU-AGUAGCUGGUUCCUUCCGAAGUUUCC
CUC-AG-GAUAGCUGGUGUAAAG-A----CAAUGAUUAGCAGUUUAAGCA-G-AACUGGC
GAUGU-GGGUUGAACCAAAUA---UUGGGAUAAGACGUCUAACGUUAGUUCAUUAAGACA
GCAGGACGGUGGCCA-UGGAAG-UCGGUAUCCGCUAAGGAGUGUGUAACAACUCA--CCU
GCCAAAUGGAC--UAGCCCUGAAAAU---------CGUGAAGC-UU--GAAUGUGAAUUC
-GAGUGGA-UU-GUCUUUAGUGCAGAUCUUGAUGGUAGU----AGCAAAUAUAAA-GGGA
AUCAA-------CAAAACCAG-U---C-UAUAACUUCAGGGUAAAGGUUAGCUCUAACUG
UGACGAUCACC-GGGAAUCCAACUGUUUAAUUAAAACAAAGCAUUGCGAUAAGCUUAAAA
-GCUUUUGACGCAAUGUGAUUUCU-----GCCCAGUGCUCUGAAUGU----CAAAGUGAA
GAGA---UUCAACCUAGCACGGGUAAACGGCGGGAGUAACU------AUGACUCUCUUAA
GGUAGCCAAAUGCCUCGUCAU--------------------------------CUAAUUA
GUGACGCGC----------------------------------------AUGAAUGGAUC
A---A--UGAGAUUCCCACUGUCCCUAACUACUAUACAGCGAAACCACUGCAAGGGGAAC
GGGCCUUGCAAAAACAGCGGGGAAAGAAGACCCUGUUGAGCUU-GACUCUAGUC----UG
AUAUU------GCAUAGUGACCUAAAAGGUG---UAGAAU-----------AGGUGGGAG
AGGUGGGGA--GUUUGGCUGGGGCGG----------------------------------
--------------------------------------CA-CAUUU-G--UUAAAAGAUA
ACGCAAG--UGUCCAAAGG-CA-GGCUCAGUGAGAACAGAAAUCUCACGUAGA--GUAAA
AGGGCAAAA--GCCUGCUUGAU--U-CU--GAUUU-UC-----AGUAACUAA----UCGG
AACUGGGAAACCAAGGCCUAUCGAUCCUUUAGAGG-------U--GUCAG-----AAAAG
UUACCACAGGGAUAACU-GGCUUGUGGCAGCCAAGCGCUCAUAGCGACGCUGCUUUUUGA
UCCUUCGAUGUCGGCUCUUCUUAUCAUUGUG-AA-GCAGAAUU-----------------
------------------------------------------------------------
------------------------------------------------------------
--------------------------------------------
;no comment
Gracila_ve
-------------------GGGGGCAUUCGUA-UUCCGACGUC-A--GAGGUGAAAUUCU
UGGAUUGUCGGAAGACGAACAGCUGCGAAAGCGUCUGCCAAGGACGUUUU----------
------------------------------------------------------------
------------------------------------------------------------
------------------------------------------------------------
------------------------------------------------------------
----------------------CAUUGAU-----CAA--GAACGAAA-GUAAGGGGAUCG
AAGACG-AUCAGAUACCGUCGUAGUCU--UU--ACUAUAAACGAUGAGGACUGGAGAUCG
GAUAAUC-------UGGGGGGAGUA-UGGU----CGCAAGGCUGAAACUUAAAGGAA---
UUGACGGAAGGGCAUC-ACCG-GGUGUGGAGCCUGCGGCUUAAUUUG-ACUCAACA--CG
GGAAAACUU-ACCAGGUCAGGACAUAGUAAGGAUUGACAGA---UUGAGA-GCUCUUUCU
UGAU--UCUAUG-----GUU------GGUGGUGCAUGGCCGUUCUUA-GUUGGUGGA-GU
GAUCUGUCUGGUUA-AUUCCGUUAA-CGAGCGAGACCUGGGCG-UGCUAGCUAG--CAAU
AACAGGUCUGAGAUGCCCU-UAGAUGUCCUGGGC-CGC-ACGCGUGCUACACU-------
--------------------------------------GAAACG-----------AGGAA
UACCUUGUAA-GCGCGGGUCAUCAUCCCG----CGCUGAAUACGUCCCUGCCCUUUGUAC
ACACCGCCCGUCGCUCCUACCG--------------------------------------
------------------------------------------------------------
--------------------------------AUA-----CAAGGU--------------
--------------------------------------------UUCCAAAGCAGAA---
-----------AACUGAAC-CUCU-GC----------AACUACAAAG---UCUUGAAACA
CGGACCAAGGAG------------------------------------------------
UCACCCGAAA--GAUGGUGAAC-UA-UGCCUGAGUAGGGCGAA----GCCAGAAGA-AA-
UUC------UG--GUGGAGGCUCGUAGCGGUGCUGACGUGCAAAUCGC-UCGUCGAACUU
GGGUAUAGGGGCGAAAGACUAAUCGAACCAUCU-AGUAGCUGGUUCCCCCCGAAGUUUCU
CUC-AG-GAUAGCGGGGGUAAAG-C----GAAUGAUUAGUGCAUUAAGCA-G-AACUGGC
GAUGC-GGGAUGAACCGAAAG---CGUAGUUAAGGCGUCAAAUGUUGGUUCAUCGAGACA
GCAGGACGGUGGCCA-UGGAAG-UCGGAAUCCGCUAAGGAGUGUGUAACAACUCA--CCU
GCCGAAUGAAG--UAGCCCUGAAAAU-A-GGGGGGCGUGAAGCACU--GCGUGCAAACGC
-GUGUGGAACG-GUCACUAGUGCAGAUCUUGGUGGUAGU----AGCAAAUAUAAG-GGAA
GUCGG-------CAAAU-UAGAC---C-CGUAACUUUGGGAAAAGGGUUGGCUCUAACUG
CAACGGGCAAA-GGGAAUCCGACUGUUUAAUUAAAACAAAGCAUUGCGAGGGCCGGGGA-
CGGUGAUUACGCAAUGUGAUUUCU-----GCUCAGUGCUCUGAAUGU----CAAAGUGAA
GAGA---UUCAAUCAAGCGCGGGUAAACAGCGGGAGUAACU------AUGACUCUCUUAA
GGUAGCCAAAUGCCUCGUCAU--------------------------------CUAAUUA
GUGACGCGC----------------------------------------AUGAAUGGAUU
A---A--CGAGAUUCCUACUGUCCCUAUCUGCU-UCUAGCGAAACCACAGCCGGGGGAAC
GGGCCCGGCGAAAUCGGCGGGGAAAGAAGACCCUGUUGAGCUU-GACUCUAUUC----UA
AUUUU------GUGGAGCAAGUUGGGAGGUG---UAGCAU-----------AGGUGGGAG
AGGAGGGGA--GUUUGGCUGGGGCGG----------------------------------
--------------------------------------UA-CAUCU-U--CUACAAGACA
ACGAAGG--UGUCCAAAGA-UC-AGCUCAGUGAGAACAGAAAUCUCACGUAGC--GCAAA
AGGGUAAAA--GCUGGUUUGAU--U-UC--GAUUU-UC-----AGUG-CGAG----UCGA
AAACGCGAAAGCGUGGCCUAUCGAUCCUUUCGAGG-------U--GUCAG-----AAAAG
UUACCACAGGGAUAACU-GGCUUGUGGCGGCCAAGCGUUCAUAGCGACGUCGCUUUUUGA
UCCUUCGAUGUCGGCUCUUCCUAUCAUUGCG-UA-GCAGAAUGCGCAAAG-UGUCGGAUU
GUUCACCCGCCAACAGGGA---ACGUGAGCUGGGUUUAGACCGUCGUGAGACA-GGUUAG
UUUUAUCCUACCGAGUA-CGA-GAGGAACG-------CUUAAUUCAGACCUCUGG-UUAG
AAAGG---------------------------------------
;no comment
Ciona_in
-------------------GGGGGCAUUCGUA-CUGUGCCGUU-A--GAGGUGAAAUUCU
UGGAUCGGCGCAAGACGAACGACUGCGAAAGCAUUUGCCAAGAAUGUUUU----------
------------------------------------------------------------
------------------------------------------------------------
------------------------------------------------------------
------------------------------------------------------------
----------------------CUUUAAU-----CAA--GAGCGAAA-GUCAGAGGUUCG
AAGACG-AUCAGAUACCGUCCUAGUUC--UG--ACUAUAAACGAUGCCAACUAGCGAUCG
GGGAGUC-------CGGGGGAAGUA-UGGU----UGCAAAGCUGAAACUUAAAGGAA---
UUGACGGAAGGGCACC-ACCA-GGAGUGGAGCCUGCGGCUUAAUUUG-ACUCAACA--CG
GGAAAUCUC-ACCCGGCCCGGACACAGUGAGGAUUGACAGA---UUGAGA-GCUCUUUCU
UGAU--UCUGUG-----GGU------GGUGGUGCAUGGCCGUUCUUA-GUUGGUGGA-GC
GAUUUGUCUGGUUA-AUUCCGAUAA-CGAACGAGACUCUGGCU-UGCUAAAUAG--CAAU
AACAGGUCUGUGAUGCCCU-UGAGUGUUCGGGGC-CGC-ACGCGCGCUACACU-------
--------------------------------------GAAACG-----------AGGAA
UUCCCAGUAA-GCGCGAGUCAUUAGCUCG----CGUUGAUUACGUCCCUGCCCUUUGUAC
ACACCGCCCGUCGCUACUACCG--------------------------------------
------------------------------------------------------------
--------------------------------AU-------ACAAUACUAA-GCGGAGGA
AAAGAAACUAACGAG---GAUUCCCUCAGU-AACGGCGAGUGAAGUGGCGAGACCGA---
-----------UAGCGAAC-AAGU-ACCGUGAGGGAAAGUUGAAAAG---UCUUGAAACA
CGGACCAAGGAG------------------------------------------------
UCACCCGAAA--GAUGGUGAAC-UA-UGCCUGAGGAGGUUGAA----GCCAGAGGA-AA-
CUC------UG--GUGGAGGACCGUAGCGAUUCUGACGUGCAAAUCGA-UCGUCAAAUUU
GGGUAUAGGGGCGAAAGACUAAUCGAACCGUCU-AGUAGCUGGUUCCCUUCGAAGUUUCC
CUC-AG-GAUAGCUGGGGUAAAG-C----GAAUGAUUAGAGGUCUAAGCA-G-GACUGGC
GAUGC-GGGAUGAACCGAACG---CGGGGUUAAGGCGCCCGACGUUGGUUGAUAUAGACA
GCAGGACGGUGGCCA-UGGAAG-UCGGAAUCCGCUAAGGAGUGUGUAACAACUCA--CCU
GCCGAAUCAAU--CAGCCCUGAAAAUAG-GAGGGCCGCGAAGCCUA--GGGCGCGAGCCC
-GGGUGGAGCA-GCCGUCGGUGCAGAUCUUGGUGGUAGU----AGCAAAUAUAAG-GGAA
GUCGG-------CAAAC-UAGAU---C-CGUAACUUCGGGAAAAGGAUUGGCUCUAACUG
GUACGGACCAG-GGGAAUCCGACUGUUUAAUUAAAACAAAGCUUUGCGAUGGCCGUCACC
UGGUGUUGACGCAAUGUGAUUUCU-----GCCCAGUGCUCUGAAUGU----CAAAGUGAA
GAAA---UUCAACCAAGCGCGGGUAAACGGCGGGAGUAACU------AUGACUCUCUUAA
GGUAGCCAAAUGCCUCGUCAU--------------------------------CUAAUUA
GUGACGCGC----------------------------------------AUGAAUGGAUU
A---A--CGAGAUUCCCGCUGUCCCUAUCUACUAUCUAGCGAAACCACAGCCAAGGGAAC
GGGCUUGGCAGAAUUAGCGGGGAAAGAAGACCCUGUUGAGCUU-GACUCUAGUC----CG
ACUUU------GUGAAGAGACAUGAGAGGUG---UAGGAU-----------AAGUGGGAG
AGGCGGGGA--GUUUGACUGGGGCGG----------------------------------
--------------------------------------UA-CAUCU-G--UCAAAGAGUA
ACGCAGG--UGUCCUAAGG-UG-AGCUCAGUGAGGACGGAAACCUCGCGUAGA--GCAAA
AGGGCAAAA--GCUCACUUGAU--U-UU--GAUUU-UC-----AGUA-UGAA----UACA
GACCGCGAAAGCGUGGCCUAUCGAUCCUUUUGAGG-------U--GCCAG-----AAAAG
UUACCACAGGGAUAACU-GGCUUGUGGCAGCCAAGCGUUCAUAGCGACGUUGCUUUUUGA
UCCUUCGAUGUCGGCUCUUCCUAUCAUUGUG-AA-GCAGAAUUCACCAAG-CGUUGGAUU
GUUCACCCACUAAUAGGGA---ACGUGAGCUGGGUUUAGACCGUCGUGAGACA-GGUUAG
UUUUACCCUACUGAGUA-CGA-GAGGAACC-------GCAGAUUCAGACAUUUGG-UUAU
GACUGAACGCCUCUAAG---------------------------
;no comment
Euglena_gr
-------------------GGGGUGAAAGAUA-CGGGAGCGCC-A--GAGGUGAAAUUCU
UAGAUCGCUGCCAGAUCCACUGCAGCGAAGGCGUUCUGCAAGUGCACGUC----------
------------------------------------------------------------
------------------------------------------------------------
------------------------------------------------------------
------------------------------------------------------------
----------------------CGUCGAU-----CAA--GAAUGAGA-GUUCGGGGAGCA
AAGAUG-AUCAGACACCGUCGUAGUCCGGCC--ACUGUAAACGAUGCCGGCCAGGCCUUG
GCAGAUC-------AGGGGGGAGUA-CUGU----CGCAAGGCUGAAACUUAAAGGAA---
UUGACGGAAUGGCACC-ACAA-GGCGUGGAGUAUGCGGCUUAAUUUG-ACUCAACG--CG
GGGAAUGUU-ACCAGGUCAGGACGCAACUGGGAUUGACAGA---UUGAGA-GCUCUUUCU
UGAU--CUUGUG-----GAC------GGUGGUGCAUGGCCGCUCCUG-AUUGGUGGA-GU
GAUUUGUCUGGUUG-AUUCCGAUAA-CGAGUGAGACAUCUGCC-U-CCCACUAG--CAAC
AGCAGGUCUGUGAUGCUCC-CAGAUGUCCUGGGC-CGC-ACGCGCACUACAUU-------
--------------------------------------GUAACG-----------UGGAA
UGCCUAGUAU-GCCUGGGUCAUCAGCCCA----GACCGAUUGUGUCCCUGCCAUUUGUAC
ACACCGCCCGUCGUUGCUACCG--------------------------------------
------------------------------------------------------------
--------------------------------AUUUAAG-CAUAUCACUCA-GUGGAGGA
ACAGCAAGCAACCUC---GAUUGCUGCAGU-AAUGGCGAAUGAAC---------------
--------------------------------------------GAG---UCUCGAAACA
CGGACCAAGGAG------------------------------------------------
UCACCCGAAA--GGUGGUGAAC-UA-UACCGUUCUACGGUGAA----GCCAUGGGA-AA-
CUG------UG--GUGGAAGCCGGUCGCUGUUCUGACGUGCAAAUUGUGUAGCCUGAGUG
CGGCAUAGGGGUGAAAGGCCAAUCGAGCCACCU-AGUAGCUGGUUCCCUUCGAAGUUUCC
CUC-AG-GAUAGCUGGGGUAAAG-C----AACGCAUGAGAGGCCUAAGCA-G-UGCUGGU
GAUGC-GGGGUGCUCCGAGAG---CAGACUUACAGAUCCCGAGGUUGCUUACUACGGAUA
GCAGGUCGGUGGCCA-UGAAGG-UUGGAACCCGCUGAGGAAUGUGUAACAACUCA--CCU
GCCGAAGUGCG--CAGCUCCGAAAAUAU-----CGUGUCCGGCUUG--AGGCGUUGCCCA
-GAGCAGAUUU-GGUUGUAGUAGCGAGUACUCCACCUGG----AGAGGAGUUAAG-GGAA
GUCGG-------CAAAC-UGGCC---G-UGCACCUUUGGAAGAUACGGUGGCUCCAACUG
UUGCUGUGCAG-GGGAAUCUGACUGUUUAAUUGAAACCCAGCUUUGUGAAGGGACCAGCU
GGCUGGUUCCGUGAGGUGACUUCU-----GCCCAGUGCUCUGAUUGU----CAAUGCGAA
GAGA---UUCAGCCAAGCGCGGGUAAACGGCGGGAGUAACU------AUGACUCUCUUAA
GGUAGCCAAAUGCCUCGUCAA--------------------------------CCAAUUA
UUGACGCGC----------------------------------------AUGAAUGGAUC
A---A--CGAGAUUCCUGCUGUCCCUAGUCGCUGUCUGGUGAACCAACAACCAAGGGAAC
GGGCUUGGAUGUGUCAGCGGGGAAAGAAGACCCUGUUGAGUUU-GACUCUAGUU----UG
AUACU------GUGCAACAACAUGUGGGGCG---UAGCAU-----------AGGUGGGAG
AGUUGGGGA--GUUUGGCUGGGGCGG----------------------------------
--------------------------------------CA-CGCCU-U--UUACAACACA
ACGAAGG--CGUCCUGAAG-CAUUGCUCAGGCAGAACAGAAAUCUCCCAGGGA--GGAGA
AGGCCAAAG--GUGCUGCUGAU--G-CUGCGACUC-UC-----AGUA-CGAG----UCCG
AAACGUGCAAUCGUGGCCUAACGAUCCUUUGGAGG-------U--GUCAG-----AAAAA
UUACCACAGGGAUAACU-GGCUUGUGGCUGCCAAGCGUUCAAAGCGACGUCGCUUUUUGA
UCCUUCGAUGUCGGCUCUUCCUAGCUUCCCA-CC-CGCAGCCGAGUGGAAGAGUUGGAUU
GUUCACCCACCAACAGGGA---ACGUGAGCUGGGUUUAGACCGUCGUGAGACA-GGUUGG
UUUUACCCUCCUGAGUA-CGA-GAGGAACC-------CUUGUGGCACUCCCCUGG-UACU
GACUGGACGCAUCUUAA---------------------------
;no comment
Giardia_ar
-------------------GGGGGCAUUAGUA-CCGGACGGGG-A--CGGGUGAAACAGG
AUGAUCCCUCCGAGACUCCCCGCGGCGCAGGCGUCUGCCAGGGCCACCUC----------
------------------------------------------------------------
------------------------------------------------------------
------------------------------------------------------------
------------------------------------------------------------
----------------------UGUCGAU-----CCA--GGGCGAAG-GCCGGGGGCGAG
AAGGCG-AUUAGACACCACCGUAUUCC--CG--GGCGUAAACGGUGCCGCCCCGGCGCCG
-----UC-------UGGGGGGAGUA-UGGC----CGCAAGGCUGGAACUUGAAGGCA---
UUGACGGAGGGGUACC-ACCA-GAUGUGGAGUCUGCGGCUCAAUUUG-ACUCAACG--CG
AACA-CCUU-ACCAGGCCCGGACGCGCGGAGGAUCGACAG----CCGGGU-GCGCUUUCG
UGAU--CGCGCG-----GGC------GGUGGUGCAUGGCCGUUCCCA-GCCCGUGGC-GC
GAGCCGUCUGCUUC-ACUGCGACAA-CGAGCGAGACCCCGGC---------CAC--CGAU
AACAGGUCUGUGAUGCCCU-CAGACGCCCUGGGC-CGC-ACGCGUACUACACU-------
--------------------------------------GGAACC-----------CGGAA
UAUCUCGUAG-GCGCGUGUCCCCAACGCG----CGCCGGAUGCGUCCCUGCCCCUUGUAC
ACACCGCCCGUCGCUCCUACCG--------------------------------------
------------------------------------------------------------
--------------------------------ACUUAAG-CAUAUCAGUAC-GCCCAGGA
GGAGACACCAACAGG---GAUUCCCG--GU-AGCGGCGAGCGACGCGCCGAGACCGA---
-----------UAGCGGACCAAGU-AGUGCGAACGAACGGUGAAAAG---UCUCGAAACA
CGGACCGAGGAG------------------------------------------------
CCGCCCGAAA--GGCGGUGAUC-UA-CGCCCGGCCAGGGCGAA----GCCAGGCGA-AA-
GCC------UG--GUGGAGGCCCGCCGCGGUGCUGACGUGCAAAUCGC-UCGUCCGAGCC
GGGCGUGGGGGCGAAAGACUCAUCGAACCGCCU-GGUAGCUGGUUGCCUCCGAAAUUUCU
CCC-AG-GAUAGCCGCGGUAGGG------CCGCGACCGGCGGGAGGCGUGUG-GGCCUCU
CCUGG-UAAGCAGGACGGGCG---AGACGGGAUGAU-CCGGAAGUCGGUCGGUCCUGACA
GCUGGAAGGUGGCCC-UAGUAG-UCGGAAUCCUCCAAGGAGUGUGUAACAACCCA--CCA
GCCGAAUCGAC--GGGCCCGGAAAAUUA-GGAGGCCGCGAAG-GCG--GGGGGCGACCCG
-CGCUGGACCG-GGCGCCGGUGCAGAUCUCGGUAGCAGU----AGCCACUAUCAG-GGAA
GUCGG-------CAAGU-UAGCU---C-CGUAACCUCGGGAUAAGGAGUGGCUCUAACUG
GAACGGACUCG-GGGAUCCCGACUGUCUAAUAGCAACACAGCGUCGUGC-GAGUCCUGAU
CGAUGCGGACACGACGUGAUUUCU-----GCCCAGUGCCACGACCGU----CA--GUGAA
GAGG---UUCACCCAAGCCCUGGUAAACGGCGGGAGUAACU------AUGACUCUCUUAA
GGUAGCCAAAUGCCUCGUCGG--------------------------------GUAAUUU
CCGACGUGC----------------------------------------AUGAAUGGACC
A---A--CGAGGAUCCCACUGUCCCGAGUCACGCCUCCGCGAACCUACAGACCCGGGAAC
GGGCGGGUGCCGGUCGGCGGGGCAAGAAGACCCUUUUGAGCUU-GACUCCAGCC----CG
GCCCU------GGGGGGCGGGGUCACCGGCG---CACGGU-----------ACAGGGGAG
GGGCGGGGA--GUUUGGCUGGGGCGG----------------------------------
--------------------------------------CG-CGCCU-G--CUAGACAGCA
CCGCAGG--CGUCCCACGG-GCGAGCUCAGCGAGGACGGAAACCUCCCGUGGA--GCAGA
AGGGCAAAA--GCUCGCCCGAC--C-CG--CGCCA-CC-----AGUC-CCGG----CGCG
CG--GCGAAAGCGCGGCCUACCGAUCCUUCGGAGG-------U--GACAG-----AAAAG
UUACCACAGGGAUAACU-GGCUUGUGGCCGCCAAGCGCCCGCAGCGACGCGGCUUUUUGA
UCCUUCGAUGUCGGCUCUUCCUACCGUCCGC-GC-GCAUCGGCGCGGAAG-CGUCGGAUU
GUUCACCCGCUCC-AGGGA---ACGUGAGCUGGGUUUAGACCGUCGUGAGACA-GGUUAG
UUUUAUCCUACCGAGUA-CGA-GAGGAACG-------CCCGCCGCGGCGCGCCGG-CUAG
CGCUGAACGCCUCUAAG---------------------------
;no comment
Giardia_in
-------------------GGGGGCACCGGUA-CCGGCCGGGG-A--CGGGUGAAACAGG
AUGAUCCCGCCGAGACCGCCGGCCGCGCAGGCGCCUGCCAAGACCGCCUC----------
------------------------------------------------------------
------------------------------------------------------------
------------------------------------------------------------
------------------------------------------------------------
----------------------UGUCAAU-----MAA--GGGCGAAG-GCCGGGGGCUAG
AAGGCG-AUCAGACACCACCGUAUUCC--CG--GCCGUAAACGGUGCCGCCCCGCGGCCG
-----UC-------UGGGGGGAGUA-UGGC----CGCAAGGCUGAAACUUGAAGGCA---
UUGACGGAGGGGUACC-ACCA-GACGUGGAGUCUGCGGCUCAAUCUG-ACUCAACG--CG
CGCA-CCUC-ACCAGGCCCGGACGCGCGGAGGACCGACAG----CCGGGC-GCGCUUUCG
CGAU--CGCGCG-----GGC------GGUGGUGCAUGGCCGCUCCCA-GCCCGUGGC-GC
GAGCCGUCUGCUCC-AUUGCGACAA-CGAGCGAGACCCCGGC---------CGC--CGAU
AGCAGGUCUGUGAUGCCCU-CAGACGCCCUGGGC-CGC-ACGCGCGCUACACU-------
--------------------------------------GGCACC-----------AGGAA
UGUCUUGUAG-GCGCCCGCCCCCACCGCG----CGCCGGACGCGUCCCUGCCCCUUGUAC
ACACCGCCCGUCGCUCCUACCG--------------------------------------
------------------------------------------------------------
--------------------------------ACUUAAG-CAUAUCAGUAC-GCCCCGGA
GGAGAAACCAACCGG---GAUUCCCC--GU-AGCGGCGAGCGACGCGCCGGGACCGA---
-----------UAGCGGACCAAGU-AGCGCGAGCVAACGGUGAAAAG---UCUCGAAACA
CGGACCGAGGAG------------------------------------------------
CCGCCCGAAA--GGCGGUGAUC-UA-UGCCCGGCGAGGGCGAG----GCCGGGCGA-AA-
GCC------UG--GUGGAGGCCCGCCGCGGUGCUGACGCGCAGAUCGC-UCGUCGGAGCC
GGGCAUGGGGGCGAAAGACUCAUCGAACCGCCU-GGUAGCUGGUUGCCUCCGAAAUGUCU
CCC-AG-GACAGCCGCCGUAGAG------CGCUGGCCGGCGGGAGGCGCGUG-GGCCCCU
CCUGG-UAAGCAGGACGGGCG---AGGCGGGACGAU-CCGGACGUCGGCCGGUCCCGACA
GCUGGAAGGUGGCCC-CAGAAG-UCGGCAUCCUCCAGGGAGUGUGUAACAACCCA--CCA
GCCGAAUCGGC--CGGCCCGGAAAAUUA-GGAGGCCGCGAAG-GCG--GCGCGCAGGCCC
-CGCCGGACCG-GCCUCUGGUGCAGAUCUCGGCAGCAGU----AGCCGCUAUCAG-GGAA
GUCGG-------CAAGC-CGGCU---C-CGUAACCUCGGGAAAAGGAGUGGCUCUAACUG
GAACGGACGCG-GGGAUCCCGACUGUUUACUAGAAACACAGCGUCGCGA-GGGCCGCACC
CGGCGCUGGCGCGACGUGAUUUCU-----GCCCAGUGCCACGACCGU----CA--GUGAA
GCGA---UCCGCCGAAGCCCUGGUAAACGGCGGGAGUAACU------AUGACUCUCUUAA
GGUAGCCAAAUGCCUCGUCGG--------------------------------GCAAUUU
CCGACGUGC----------------------------------------AUGAAUGGACC
A---A--CGAGGAUCCCACUGUCCCGAGCCGCGCCUCCG-GAGCCUCCAGCCUCGGGAAC
GGGCGAGGGCCGGCCAGCGGGGCAAGAAGACCCUUUUGAGCUU-GACUCCAGCC----CG
GGCCU------GUGGGGCGGGGCGGCCGGCG---CAGCGC-----------ACAGGGGAG
GGGCGGGGA--GUUCGGCUGGGGCGG----------------------------------
--------------------------------------CG-CGCCU-G--CUACACCGGA
CCGCAGG--CGUCCCACGG--CGGGCUCAGCGAGGACGGAGACCUCCCGCGGA--GCAGA
AGGGCACAA--GCCCGCCCGAC--C-CG--CGCCC-CC-----CGUG-CCGG----CGCG
GGCCGCGAAAGCGGGGCCUACCGAUCCUUCGGAGG-------U--GGCAG-----AAAAG
UUACCACAGGGAUAACU-GGCUUGUGGCCGCCGAGCGCCCGCAGCGACGCGGCUUUUUGA
UCCUUCGAUGUCGGCUCUUCCUACCGUCCGC-GC-GCACCGGCGCGGAAG-CGUCGGAUU
GUUCACCCGUUCA-AGGGA---UCGUGAGCUGGGUUUAGACCGUCGUGAGACA-GGUUAG
UUUUACCCUACUGAGUA-CGA-GAGGAACG-------CC-GCCGCGGGCCGCCAG-CCUG
CGCUGACCGCCUCUAAG---------------------------
