# Supplementary material for: Non-homogeneous models of sequence evolution in the Bio++ suite of libraries and programs
Source: BMC Evol Biol. 2008 Sep 22;8:255. doi: 10.1186/1471-2148-8-255 (PMC2559849; doi:10.1186/1471-2148-8-255)
Supplement: Additional file 3 — Data set, tree and scripts for running Bowker's tests. Zip archive containing the sequence alignment and phylogenetic tree used, together with scripts for running the tests presented in this article. [file 1471-2148-8-255-S3.zip › Analysis/options.bpp]

# Global variables:
DATA = Life_Alignment

# Sequences:

# The alphabet to use:
# DNA, RNA or Protein
alphabet=RNA

# The sequence file to use (sequences must be aligned!)
sequence.file=$(DATA).mase

# The alignment format:
# Must be one of Mase, Fasta, Phylip, Clustal, DCSE 
sequence.format=Mase

# Mase format option:
sequence.format_mase.site_selection = none

# Phylip format options:
# interleaved or sequential:
sequence.format_phylip.order = interleaved

# classic or extended (PAML):
sequence.format_phylip.ext = classic

#Sites to use:
# all, nogap or complete (=only resolved chars)
sequence.sites_to_use = complete
# Specify a maximum amount of gaps: may be an absolute number or a percentage.
sequence.max_gap_allowed = 50%

tree.file = 

bowker_test.threshold = 0.01

bootstrap.number = 10000
bootstrap.dist_file =
